# Supplementary material for: Species Richness Patterns and Water-Energy Dynamics in the Drylands of Northwest China
Source: PLoS One. 2013 Jun 20;8(6):e66450. doi: 10.1371/journal.pone.0066450 (PMC3688736; doi:10.1371/journal.pone.0066450)
Supplement: File S2 — The data of species richness (plants, mammals and birds) in Xinjiang, China. The grain sizes are 0.1°×0.1°, 0.5°×0.5° and 1.0°×1.0°, respectively. (XLSX) [file pone.0066450.s002.xlsx]

## Sheet: 01
Id	Lat	Lon	PET	AET	Plant species richness	Mammal species richness	Bird species richness
2068	49.15	87.75	330.84	314.04	697	68	240
2299	49.05	86.85	397.06	360.77	633	70	261
2300	49.05	86.95	377.77	370.94	618	70	261
2301	49.05	87.05	374.91	365	619	72	261
2302	49.05	87.15	388.05	344.95	638	72	261
2303	49.05	87.25	373.09	350.47	597	71	261
2304	49.05	87.35	383.5	333.27	885	73	298
2305	49.05	87.45	384.89	318.47	856	73	265
2306	49.05	87.55	387.44	308.88	809	73	265
2307	49.05	87.65	366.45	315.08	796	72	265
2308	49.05	87.75	352.37	327.17	733	69	240
2538	48.95	86.75	444	339.12	661	69	294
2539	48.95	86.85	419.24	337.95	637	69	261
2540	48.95	86.95	408.48	338.61	656	70	294
2541	48.95	87.05	401.47	337.03	638	70	261
2542	48.95	87.15	395.7	335.48	664	70	294
2543	48.95	87.25	414.35	311.5	898	71	298
2544	48.95	87.35	392	322.35	884	73	298
2545	48.95	87.45	365.83	338.34	731	68	240
2546	48.95	87.55	354.26	340.68	698	68	240
2547	48.95	87.65	361.94	325.33	750	70	242
2548	48.95	87.75	376.76	290.54	730	68	240
2779	48.85	86.85	458.82	332.6	655	68	293
2780	48.85	86.95	445.51	323.01	650	68	292
2781	48.85	87.05	451.08	311.09	665	69	294
2782	48.85	87.15	414.05	317.69	900	71	298
2783	48.85	87.25	392.37	327.7	885	71	298
2784	48.85	87.35	380.08	327.83	747	67	242
2785	48.85	87.45	363.81	335.92	694	67	240
2786	48.85	87.55	381.13	306.3	856	73	265
2787	48.85	87.65	393.13	280.64	817	71	265
3019	48.75	86.85	435.23	324.34	655	68	293
3020	48.75	86.95	431.23	318.54	650	68	292
3021	48.75	87.05	435.05	310.75	898	71	298
3022	48.75	87.15	379.62	339.14	803	70	265
3023	48.75	87.25	382.45	331.25	745	67	242
3024	48.75	87.35	384.07	320.9	791	70	265
3025	48.75	87.45	375.89	318.61	795	72	265
3026	48.75	87.55	412.46	272.95	906	73	298
3027	48.75	87.65	386.51	283.54	855	71	265
3028	48.75	87.75	380.69	279.81	845	73	265
3029	48.75	87.85	383.62	264.41	818	73	265
3030	48.75	87.95	378.42	262.82	790	72	265
3258	48.65	86.75	451.54	328.03	689	69	295
3259	48.65	86.85	389.45	350	659	70	294
3260	48.65	86.95	384.66	349.07	898	71	298
3261	48.65	87.05	440.8	306.2	899	71	298
3262	48.65	87.15	389.84	328.99	803	70	265
3263	48.65	87.25	389.33	321.56	745	67	242
3264	48.65	87.35	392.94	306.16	857	71	265
3265	48.65	87.45	409.79	281	933	73	299
3266	48.65	87.55	442.45	252.86	909	71	299
3267	48.65	87.65	408.62	263.17	855	71	265
3268	48.65	87.75	400.64	259.5	839	71	265
3269	48.65	87.85	382.93	268.37	819	73	265
3270	48.65	87.95	376.5	264.17	748	69	242
3497	48.55	86.65	504.32	311.41	661	67	290
3498	48.55	86.75	442.88	319.18	684	69	295
3499	48.55	86.85	412.9	322.43	642	69	261
3500	48.55	86.95	397.56	330.98	608	70	261
3501	48.55	87.05	415	311.57	895	70	299
3502	48.55	87.15	447.05	285.89	927	71	299
3503	48.55	87.25	410.68	297.37	935	71	299
3504	48.55	87.35	472.95	259.59	925	71	299
3505	48.55	87.45	509.11	236.98	895	68	297
3506	48.55	87.55	491.31	233.7	874	69	296
3507	48.55	87.65	419.99	249.48	838	70	265
3508	48.55	87.75	399.65	254.21	783	70	265
3509	48.55	87.85	391.73	252.84	889	76	261
3510	48.55	87.95	393.21	239.84	893	76	261
3735	48.45	86.45	435.03	329.63	640	68	292
3736	48.45	86.55	482.78	319.31	674	67	290
3737	48.45	86.65	527.91	288	662	67	290
3738	48.45	86.75	516.32	289.14	629	62	286
3739	48.45	86.85	475.77	298.04	636	66	286
3740	48.45	86.95	442.28	301.65	626	68	259
3741	48.45	87.05	415.15	307.3	825	69	263
3742	48.45	87.15	423.86	292	886	70	298
3743	48.45	87.25	439.1	277.04	897	69	297
3744	48.45	87.35	505.8	243.08	918	70	300
3745	48.45	87.45	453.64	252.04	895	69	297
3746	48.45	87.55	455.55	241.64	856	69	296
3747	48.45	87.65	411.12	253.05	949	76	261
3748	48.45	87.75	411.3	242.84	891	75	261
3749	48.45	87.85	421.69	226.19	910	76	261
3750	48.45	87.95	398.78	235.48	921	77	261
3751	48.45	88.05	398.72	228.12	955	77	261
3752	48.45	88.15	406.66	212.32	925	77	261
3753	48.45	88.25	395.12	214.13	905	78	261
3968	48.35	85.75	612.68	229.03	475	47	240
3969	48.35	85.85	602.63	235.6	494	48	244
3970	48.35	85.95	602.77	233.86	509	49	244
3971	48.35	86.05	589.96	242.06	536	56	261
3972	48.35	86.15	568.31	258.35	599	60	261
3973	48.35	86.25	553.74	268.3	635	63	289
3974	48.35	86.35	522.27	292.06	656	66	290
3975	48.35	86.45	509.4	297.26	656	66	290
3976	48.35	86.55	510.1	289.49	682	68	296
3977	48.35	86.65	494.44	295.15	670	67	290
3978	48.35	86.75	506.71	283.51	646	66	287
3979	48.35	86.85	458.87	296.79	654	67	293
3980	48.35	86.95	431.27	299.51	673	68	293
3981	48.35	87.05	423.54	294.62	878	69	296
3982	48.35	87.15	457.49	273.6	873	69	296
3983	48.35	87.25	450.43	267.11	869	69	296
3984	48.35	87.35	488.56	246.14	917	69	300
3985	48.35	87.45	455.05	247.77	897	69	297
3986	48.35	87.55	435.83	246.61	819	69	263
3987	48.35	87.65	431.01	239.73	918	75	259
3988	48.35	87.75	435.03	229.59	983	75	292
3989	48.35	87.85	408.01	235.53	916	77	261
3990	48.35	87.95	434.09	214.52	987	75	292
3991	48.35	88.05	443.13	201.41	990	76	294
3992	48.35	88.15	411.71	208.87	885	75	261
3993	48.35	88.25	394.68	213.05	840	73	238
3994	48.35	88.35	386.25	215.55	837	75	238
3995	48.35	88.45	380.9	214.49	799	74	236
3996	48.35	88.55	358.25	241.96	687	69	157
4208	48.25	85.75	625.18	211.01	460	46	236
4209	48.25	85.85	624.09	210.67	462	46	236
4210	48.25	85.95	626.19	207.54	460	46	236
4211	48.25	86.05	612.11	214.99	478	47	240
4212	48.25	86.15	597.2	223.6	491	48	244
4213	48.25	86.25	584.39	231.91	502	50	243
4214	48.25	86.35	580.1	234.38	524	56	260
4215	48.25	86.45	573	237.5	601	60	261
4216	48.25	86.55	543.08	259.01	635	63	289
4217	48.25	86.65	529.93	264.74	630	63	289
4218	48.25	86.75	544.01	250.03	644	63	289
4219	48.25	86.85	530.33	253.48	852	64	293
4220	48.25	86.95	525.79	251.26	816	63	290
4221	48.25	87.05	522.55	246.67	822	63	290
4222	48.25	87.15	509.31	246.46	852	64	293
4223	48.25	87.25	534.74	229.54	882	67	294
4224	48.25	87.35	527.85	225.6	874	68	294
4225	48.25	87.45	514.57	224.12	899	68	294
4226	48.25	87.55	493.79	226.05	899	69	297
4227	48.25	87.65	479.59	222.45	1041	75	293
4228	48.25	87.75	462.65	220.84	1050	76	295
4229	48.25	87.85	440.93	222.99	1019	77	294
4230	48.25	87.95	407.99	229.28	1007	79	294
4231	48.25	88.05	395.2	231.26	958	79	261
4232	48.25	88.15	384.98	235.74	894	78	261
4233	48.25	88.25	376.24	236.74	801	74	236
4234	48.25	88.35	389.13	213.74	801	74	236
4235	48.25	88.45	378.75	221	755	73	231
4236	48.25	88.55	375.9	216	780	73	236
4447	48.15	85.65	641.91	194.72	395	43	163
4448	48.15	85.75	640.03	195.05	400	43	163
4449	48.15	85.85	638.25	194.43	434	46	233
4450	48.15	85.95	636.54	193.49	435	46	233
4451	48.15	86.05	630.94	194.81	460	46	236
4452	48.15	86.15	623.25	196.91	464	46	236
4453	48.15	86.25	616.82	197.71	475	47	240
4454	48.15	86.35	615.39	196.84	477	47	240
4455	48.15	86.45	612.04	198.57	492	48	244
4456	48.15	86.55	603.77	204.21	511	50	244
4457	48.15	86.65	596.44	208.7	511	50	244
4458	48.15	86.75	594.08	208.88	504	50	243
4459	48.15	86.85	588.87	209.72	778	61	265
4460	48.15	86.95	539.01	235.22	852	64	293
4461	48.15	87.05	565.68	217.61	780	61	265
4462	48.15	87.15	597.47	199.19	780	61	265
4463	48.15	87.25	565.92	210.94	768	61	265
4464	48.15	87.35	530.61	221.16	822	63	290
4465	48.15	87.45	510.85	222.58	830	66	291
4466	48.15	87.55	498.16	221.92	833	67	290
4467	48.15	87.65	477.04	222.24	993	75	292
4468	48.15	87.75	425.5	231.08	949	76	261
4469	48.15	87.85	410.71	235.81	950	77	261
4470	48.15	87.95	408.57	227.04	890	76	261
4471	48.15	88.05	406.27	220.97	955	77	261
4472	48.15	88.15	406.33	214.11	923	77	261
4473	48.15	88.25	394.96	215.6	838	73	238
4474	48.15	88.35	400.85	203.45	833	73	238
4475	48.15	88.45	391.52	204.71	801	74	236
4476	48.15	88.55	384.4	207.54	783	73	236
4477	48.15	88.65	389.8	192.57	457	67	236
4687	48.05	85.65	649.75	185.45	388	43	163
4688	48.05	85.75	647.36	184.85	394	43	163
4689	48.05	85.85	645.38	184.67	395	43	163
4690	48.05	85.95	643.61	184.12	399	43	163
4691	48.05	86.05	640.66	183.05	434	46	233
4692	48.05	86.15	636.12	181.9	435	46	233
4693	48.05	86.25	633.37	180.55	440	46	233
4694	48.05	86.35	630	180.07	443	46	233
4695	48.05	86.45	628.34	181.64	444	46	233
4696	48.05	86.55	630.67	180.65	443	46	233
4697	48.05	86.65	627.57	182.74	461	46	236
4698	48.05	86.75	625.66	183.6	462	46	236
4699	48.05	86.85	618.94	186.67	630	48	244
4700	48.05	86.95	597.84	195.9	653	51	247
4701	48.05	87.05	584.14	202.55	651	51	247
4702	48.05	87.15	603.11	191.93	683	57	264
4703	48.05	87.25	569.97	203.13	773	61	265
4704	48.05	87.35	525.22	218.96	822	63	290
4705	48.05	87.45	513.63	219.84	908	69	286
4706	48.05	87.55	528.16	209.64	934	69	286
4707	48.05	87.65	521.03	207.19	926	69	286
4708	48.05	87.75	495.17	209.07	995	75	293
4709	48.05	87.85	482.78	207.51	968	74	292
4710	48.05	87.95	451.73	208.35	935	75	259
4711	48.05	88.05	445.84	204.81	988	75	292
4712	48.05	88.15	415.54	208.88	1019	77	294
4713	48.05	88.25	403.54	210.65	925	77	261
4714	48.05	88.35	404.32	201.28	889	76	261
4715	48.05	88.45	385.02	213.8	816	74	236
4716	48.05	88.55	387.88	205.78	458	67	236
4717	48.05	88.65	415.43	173.53	491	71	262
4718	48.05	88.75	401.23	180.16	487	71	262
4719	48.05	88.85	392.22	183.27	461	66	236
4720	48.05	88.95	413.68	158.01	489	70	262
4927	47.95	85.65	652.9	178.99	395	43	163
4928	47.95	85.75	649.86	179.42	434	46	233
4929	47.95	85.85	649.16	178.19	435	46	233
4930	47.95	85.95	648.48	175.4	435	46	233
4931	47.95	86.05	647.8	172.97	395	43	163
4932	47.95	86.15	644.99	172.29	399	43	163
4933	47.95	86.25	643.06	171.21	433	46	233
4934	47.95	86.35	641.66	169.31	433	46	233
4935	47.95	86.45	642.29	169.11	435	46	233
4936	47.95	86.55	642.97	169.55	443	46	233
4937	47.95	86.65	640.43	171.17	460	46	236
4938	47.95	86.75	641.82	170.79	588	47	237
4939	47.95	86.85	643.64	170.04	613	47	240
4940	47.95	86.95	631.62	175.16	651	49	248
4941	47.95	87.05	604.19	185.76	729	57	265
4942	47.95	87.15	583.79	195.68	707	57	264
4943	47.95	87.25	553.6	205.1	859	64	293
4944	47.95	87.35	508.61	222.38	828	63	290
4945	47.95	87.45	515.98	215.68	909	69	285
4946	47.95	87.55	534.2	206.45	976	70	289
4947	47.95	87.65	543.58	199.45	952	70	286
4948	47.95	87.75	525.39	200.51	979	73	287
4949	47.95	87.85	517.29	198.57	1029	75	293
4950	47.95	87.95	512.16	195.06	1028	75	293
4951	47.95	88.05	508.94	190.28	1042	76	296
4952	47.95	88.15	523.8	184.64	1082	77	298
4953	47.95	88.25	478.89	185.85	1033	76	295
4954	47.95	88.35	409.45	200.85	900	76	261
4955	47.95	88.45	405.74	196.26	893	76	261
4956	47.95	88.55	408.95	188.78	503	71	262
4957	47.95	88.65	450.43	167.71	502	70	262
4958	47.95	88.75	411.02	175.34	491	70	262
4959	47.95	88.85	404.42	172.52	484	70	262
4960	47.95	88.95	439.02	153.81	522	71	298
4961	47.95	89.05	469.15	142	603	77	262
4962	47.95	89.15	428.86	145.35	602	78	262
4963	47.95	89.25	407.54	156.94	583	79	262
4964	47.95	89.35	412.87	147.54	583	79	262
4965	47.95	89.45	422.58	138.25	575	77	262
4966	47.95	89.55	409.3	143.52	522	72	235
5167	47.85	85.65	647.42	179.68	443	46	233
5168	47.85	85.75	647.56	177.39	460	46	236
5169	47.85	85.85	641.96	176.31	476	47	240
5170	47.85	85.95	638.14	175.61	444	46	233
5171	47.85	86.05	639.55	172.82	460	46	236
5172	47.85	86.15	646.34	166.82	443	46	233
5173	47.85	86.25	647.77	163.04	443	46	233
5174	47.85	86.35	649.04	162.25	444	46	233
5175	47.85	86.45	650.35	160.92	440	46	233
5176	47.85	86.55	650.77	161	569	47	237
5177	47.85	86.65	647.74	162.8	588	47	237
5178	47.85	86.75	639.43	166.06	606	47	240
5179	47.85	86.85	647.63	163	588	47	237
5180	47.85	86.95	646.51	162.37	583	47	237
5181	47.85	87.05	643.76	163.66	606	47	240
5182	47.85	87.15	635.95	167.16	698	57	265
5183	47.85	87.25	625.47	171.18	765	61	266
5184	47.85	87.35	597.54	181.1	955	67	262
5185	47.85	87.45	567.32	191.47	1029	74	291
5186	47.85	87.55	571.27	189	997	70	290
5187	47.85	87.65	577.75	188.14	859	67	261
5188	47.85	87.75	595.28	182.3	787	63	260
5189	47.85	87.85	599.41	180.78	821	63	260
5190	47.85	87.95	592.47	182.87	867	67	261
5191	47.85	88.05	570.33	183.48	932	67	261
5192	47.85	88.15	583.26	179.98	889	67	261
5193	47.85	88.25	539.7	178.61	1022	74	290
5194	47.85	88.35	517.33	176.01	1043	76	296
5195	47.85	88.45	486.08	175.16	537	69	297
5196	47.85	88.55	484.85	169.16	526	69	297
5197	47.85	88.65	483.43	164.06	519	69	296
5198	47.85	88.75	435.8	168.42	489	70	262
5199	47.85	88.85	429.37	165.2	503	71	262
5200	47.85	88.95	481.46	149.5	523	69	297
5201	47.85	89.05	452.19	149.58	646	76	296
5202	47.85	89.15	434.24	147.85	597	77	262
5203	47.85	89.25	420.79	150.05	599	78	262
5204	47.85	89.35	406.03	160.17	582	79	262
5205	47.85	89.45	408.08	153.24	570	78	262
5206	47.85	89.55	378.95	182.56	488	72	230
5207	47.85	89.65	378.29	183.68	507	72	235
5208	47.85	89.75	376.9	185.21	507	72	235
5407	47.75	85.65	638.7	182.31	346	46	233
5408	47.75	85.75	631.98	181.01	346	46	233
5409	47.75	85.85	626.36	179.49	346	46	233
5410	47.75	85.95	623.16	178.99	354	47	237
5411	47.75	86.05	630.39	172.04	345	46	233
5412	47.75	86.15	638.13	165.64	459	46	236
5413	47.75	86.25	638.67	163.69	459	46	236
5414	47.75	86.35	640.01	162.32	463	46	236
5415	47.75	86.45	640.65	161.31	633	48	244
5416	47.75	86.55	641.59	160.91	633	48	244
5417	47.75	86.65	644.49	158.57	628	48	244
5418	47.75	86.75	650.7	156.95	606	47	240
5419	47.75	86.85	652.74	156.33	588	47	237
5420	47.75	86.95	651.58	157.43	572	47	237
5421	47.75	87.05	650.42	157.82	569	47	237
5422	47.75	87.15	649.66	157.53	571	47	237
5423	47.75	87.25	651.13	156.99	571	47	237
5424	47.75	87.35	654.14	156.61	651	53	233
5425	47.75	87.45	652.93	158.39	652	53	233
5426	47.75	87.55	649.31	160.97	759	56	244
5427	47.75	87.65	616.97	172.17	837	63	261
5428	47.75	87.75	605.62	178.38	752	57	243
5429	47.75	87.85	626.75	173.62	721	55	243
5430	47.75	87.95	623.28	177.65	692	54	239
5431	47.75	88.05	620.39	178.85	749	57	243
5432	47.75	88.15	616.13	178.16	787	63	260
5433	47.75	88.25	607.98	175.35	821	63	260
5434	47.75	88.35	598.79	171.87	861	67	261
5435	47.75	88.45	565.29	168.89	1031	74	290
5436	47.75	88.55	538.05	166.76	523	67	294
5437	47.75	88.65	540.79	161.55	519	67	291
5438	47.75	88.75	491.23	162.03	540	70	297
5439	47.75	88.85	414.47	174.44	504	71	262
5440	47.75	88.95	474.47	155.36	540	70	299
5441	47.75	89.05	512.63	146.82	651	76	296
5442	47.75	89.15	462.81	148.7	623	77	297
5443	47.75	89.25	450.27	146.35	577	76	260
5444	47.75	89.35	415.38	153.65	570	78	262
5445	47.75	89.45	400.09	164.13	570	78	262
5446	47.75	89.55	387.24	174.18	512	73	235
5447	47.75	89.65	398.03	164.86	569	78	262
5448	47.75	89.75	413.81	150.31	578	78	262
5449	47.75	89.85	406.01	156.25	569	78	262
5450	47.75	89.95	409	154.34	537	74	237
5451	47.75	90.05	385.49	175.13	504	72	235
5647	47.65	85.65	634.01	182.97	345	46	233
5648	47.65	85.75	625	181.71	352	47	236
5649	47.65	85.85	617.35	181.18	350	47	236
5650	47.65	85.95	615.51	178.32	352	47	236
5651	47.65	86.05	617.92	173.02	359	48	240
5652	47.65	86.15	626.14	167.2	361	48	241
5653	47.65	86.25	626.98	164.55	354	47	237
5654	47.65	86.35	626.27	163.88	492	48	244
5655	47.65	86.45	623.67	164.66	638	49	248
5656	47.65	86.55	608.54	170.77	653	51	247
5657	47.65	86.65	605.3	172.85	684	57	265
5658	47.65	86.75	612.63	168.52	695	57	265
5659	47.65	86.85	630.83	160.61	656	49	248
5660	47.65	86.95	652.52	152.32	613	47	240
5661	47.65	87.05	657.11	150.72	509	44	167
5662	47.65	87.15	657.45	151.35	509	44	167
5663	47.65	87.25	658.85	151.82	562	50	164
5664	47.65	87.35	660.69	151.76	562	50	164
5665	47.65	87.45	661.74	151.76	562	50	164
5666	47.65	87.55	661.12	152.52	628	53	233
5667	47.65	87.65	656.5	156.49	701	54	240
5668	47.65	87.75	643.39	162.32	742	55	244
5669	47.65	87.85	642.32	165.94	731	55	244
5670	47.65	87.95	634.13	171.79	707	54	240
5671	47.65	88.05	633.75	174.83	692	54	239
5672	47.65	88.15	629.89	175.2	696	54	239
5673	47.65	88.25	632.73	171.01	721	55	243
5674	47.65	88.35	623.58	168.52	742	56	243
5675	47.65	88.45	604.13	166.92	861	67	261
5676	47.65	88.55	576.37	165.21	998	73	290
5677	47.65	88.65	545.53	164.57	523	67	294
5678	47.65	88.75	559.31	159.18	537	69	300
5679	47.65	88.85	524.63	158.51	545	70	300
5680	47.65	88.95	519.83	154.6	661	76	296
5681	47.65	89.05	475.44	155.33	634	76	295
5682	47.65	89.15	464.02	152.43	622	76	295
5683	47.65	89.25	477.95	149.05	639	76	295
5684	47.65	89.35	472.44	145.07	600	76	260
5685	47.65	89.45	424.58	153.8	567	77	262
5686	47.65	89.55	398.69	168.9	523	73	235
5687	47.65	89.65	404.42	163.75	537	74	237
5688	47.65	89.75	450.08	142.63	597	77	262
5689	47.65	89.85	415.63	156.61	574	77	262
5690	47.65	89.95	391.55	175.39	523	73	235
5691	47.65	90.05	373.81	192.86	489	72	230
5692	47.65	90.15	389.23	178.86	513	73	235
5693	47.65	90.25	371.79	198.11	507	72	235
5887	47.55	85.65	625.07	184.82	361	48	240
5888	47.55	85.75	620.12	181	361	48	240
5889	47.55	85.85	608.96	180.69	357	48	240
5890	47.55	85.95	601.08	179.51	372	56	257
5891	47.55	86.05	596.88	178.48	362	50	240
5892	47.55	86.15	608.92	170.42	364	49	240
5893	47.55	86.25	605.43	169.99	362	50	240
5894	47.55	86.35	600.05	171.74	372	56	257
5895	47.55	86.45	599.9	169.8	674	57	264
5896	47.55	86.55	570.23	184.98	800	61	265
5897	47.55	86.65	542.22	200.53	839	64	293
5898	47.55	86.75	560.9	188.68	852	64	293
5899	47.55	86.85	583.56	177.75	700	57	264
5900	47.55	86.95	610.74	164.68	698	57	265
5901	47.55	87.05	643.64	151.08	635	48	244
5902	47.55	87.15	657.4	147.38	606	47	240
5903	47.55	87.25	660.5	146.17	652	53	233
5904	47.55	87.35	663.23	145.61	632	53	233
5905	47.55	87.45	663.8	146.74	564	50	164
5906	47.55	87.55	663.78	148.41	564	50	164
5907	47.55	87.65	662.83	150.68	630	53	233
5908	47.55	87.75	661.08	155.02	651	53	233
5909	47.55	87.85	658.22	157.75	651	53	233
5910	47.55	87.95	654.7	161.49	678	53	236
5911	47.55	88.05	644.49	166.73	706	54	240
5912	47.55	88.15	633.23	170.64	705	54	240
5913	47.55	88.25	633.43	169.01	727	55	244
5914	47.55	88.35	619.99	169.37	742	56	243
5915	47.55	88.45	612.97	167.43	743	57	243
5916	47.55	88.55	593.75	165.65	815	63	260
5917	47.55	88.65	583.04	163.69	480	61	265
5918	47.55	88.75	575.84	160.73	480	61	265
5919	47.55	88.85	580.66	156.89	578	68	264
5920	47.55	88.95	566.32	154.42	660	75	293
5921	47.55	89.05	540.71	153.71	655	75	293
5922	47.55	89.15	519.18	152.46	648	76	296
5923	47.55	89.25	503.21	150.89	638	76	296
5924	47.55	89.35	469.33	151.24	615	76	295
5925	47.55	89.45	428.41	157.64	561	76	262
5926	47.55	89.55	430.99	155.31	580	78	262
5927	47.55	89.65	467.93	146.25	600	76	260
5928	47.55	89.75	432.5	155.4	581	78	262
5929	47.55	89.85	395.25	175.43	512	73	235
5930	47.55	89.95	384.19	186.32	487	72	230
5931	47.55	90.05	386.39	183.84	570	78	262
5932	47.55	90.15	402.12	171.38	575	78	262
5933	47.55	90.25	389.41	183.53	524	73	235
5934	47.55	90.35	390.87	181.07	514	73	235
6128	47.45	85.75	579.97	194.76	394	58	258
6129	47.45	85.85	583.89	187.04	384	56	257
6130	47.45	85.95	581.85	183.72	397	58	258
6131	47.45	86.05	583.8	178.88	381	56	257
6132	47.45	86.15	580.44	177.63	399	58	258
6133	47.45	86.25	588.83	173.09	384	56	257
6134	47.45	86.35	583.59	174.41	395	58	258
6135	47.45	86.45	589.61	170.22	395	58	258
6136	47.45	86.55	594.68	166.64	692	57	264
6137	47.45	86.65	603.89	162.9	748	61	265
6138	47.45	86.75	611.47	159.43	677	57	264
6139	47.45	86.85	609.5	160.27	645	51	247
6140	47.45	86.95	604.95	162.42	791	63	260
6141	47.45	87.05	620.75	156.78	755	56	244
6142	47.45	87.15	628.55	153.43	731	55	244
6143	47.45	87.25	639.49	149.86	699	54	240
6144	47.45	87.35	654.09	144.54	678	53	236
6145	47.45	87.45	663.28	142.84	652	53	233
6146	47.45	87.55	665.43	144.47	644	53	233
6147	47.45	87.65	665.72	146.27	630	53	233
6148	47.45	87.75	665.06	148.61	644	53	233
6149	47.45	87.85	664.3	154.12	652	53	233
6150	47.45	87.95	657.62	157.27	673	53	236
6151	47.45	88.05	649.69	161.81	670	53	236
6152	47.45	88.15	648.17	163.9	672	53	236
6153	47.45	88.25	641.92	164.6	727	55	244
6154	47.45	88.35	632.44	165.27	729	55	243
6155	47.45	88.45	620.58	166.04	743	57	243
6156	47.45	88.55	608.46	164.5	779	63	260
6157	47.45	88.65	603.08	163.38	457	58	264
6158	47.45	88.75	586.01	162.74	464	61	265
6159	47.45	88.85	566	161.71	476	61	262
6160	47.45	88.95	579.43	157.24	484	61	265
6161	47.45	89.05	592.23	152.86	610	68	264
6162	47.45	89.15	554.55	154.53	633	71	292
6163	47.45	89.25	527.57	153.78	647	75	296
6164	47.45	89.35	475.22	156.58	616	76	295
6165	47.45	89.45	448.61	159.55	579	77	262
6166	47.45	89.55	418.39	165.22	575	77	262
6167	47.45	89.65	482.5	150.06	623	76	295
6168	47.45	89.75	424.54	161.14	580	78	262
6169	47.45	89.85	398.78	177.23	537	74	237
6170	47.45	89.95	393.73	180.53	522	73	235
6171	47.45	90.05	418.68	162.05	599	78	262
6172	47.45	90.15	431.06	158.71	602	79	262
6173	47.45	90.25	417.99	163.52	583	79	262
6174	47.45	90.35	387.03	190.15	514	73	235
6175	47.45	90.45	375.35	202.17	466	66	158
6368	47.35	85.75	536.62	210.44	413	60	283
6369	47.35	85.85	552.68	195.37	396	57	255
6370	47.35	85.95	549.62	192.2	403	57	255
6371	47.35	86.05	556	186.93	396	58	255
6372	47.35	86.15	567.93	179.45	395	58	258
6373	47.35	86.25	577.04	174.1	382	56	257
6374	47.35	86.35	583.01	170.02	384	56	257
6375	47.35	86.45	595.46	164.41	374	56	257
6376	47.35	86.55	608.44	157.77	372	56	257
6377	47.35	86.65	628.63	150.42	361	48	240
6378	47.35	86.75	642.84	144.11	352	47	237
6379	47.35	86.85	649.74	141.98	355	47	237
6380	47.35	86.95	644.22	143.63	369	50	241
6381	47.35	87.05	642.99	144.31	741	55	244
6382	47.35	87.15	651.62	141.55	735	55	244
6383	47.35	87.25	662.3	138.68	678	53	236
6384	47.35	87.35	667.44	137.84	402	48	236
6386	47.35	87.55	668.7	139.57	395	48	236
6387	47.35	87.65	665.16	143.36	395	48	236
6388	47.35	87.75	664.56	146.47	632	53	233
6389	47.35	87.85	664.64	149.12	650	53	233
6390	47.35	87.95	663.78	153.59	642	53	233
6391	47.35	88.05	659.85	155.66	671	53	236
6392	47.35	88.15	651.54	159.06	673	53	236
6393	47.35	88.25	645.17	161.52	698	54	240
6394	47.35	88.35	639.91	162.79	689	54	239
6395	47.35	88.45	630.96	162.54	691	54	239
6396	47.35	88.55	626.89	161.15	422	50	247
6397	47.35	88.65	621.05	160.47	433	51	247
6398	47.35	88.75	607.79	161.37	448	58	264
6399	47.35	88.85	583.46	162.82	480	61	265
6400	47.35	88.95	585.29	160.43	469	61	265
6401	47.35	89.05	603.45	155.4	570	68	264
6402	47.35	89.15	567.71	157.76	623	71	292
6403	47.35	89.25	535.08	158.3	632	74	290
6404	47.35	89.35	505.57	158.49	625	76	295
6405	47.35	89.45	471.1	160.08	592	76	260
6406	47.35	89.55	468.16	157.99	587	76	260
6407	47.35	89.65	498.51	153.54	633	76	295
6408	47.35	89.75	486.13	154.11	641	76	295
6409	47.35	89.85	445.16	160.38	581	78	262
6410	47.35	89.95	426.45	165.89	629	78	297
6411	47.35	90.05	457.8	155.13	605	77	262
6412	47.35	90.15	410.49	171.83	577	77	262
6413	47.35	90.25	389.38	189.07	535	74	237
6414	47.35	90.35	384.55	195.24	513	73	235
6415	47.35	90.45	373.17	206.41	505	73	235
6608	47.25	85.75	484.16	240.74	413	65	290
6609	47.25	85.85	497.31	226.18	417	65	291
6610	47.25	85.95	513.08	210.99	413	63	284
6611	47.25	86.05	516.87	205.83	414	63	284
6612	47.25	86.15	538.24	190.08	417	63	284
6613	47.25	86.25	551.26	181.82	413	60	283
6614	47.25	86.35	554.22	180	413	60	283
6615	47.25	86.45	566.19	173.79	397	58	258
6616	47.25	86.55	582.59	165.03	395	58	258
6617	47.25	86.65	603.49	155.85	381	56	257
6618	47.25	86.75	621.9	149.54	378	56	258
6619	47.25	86.85	643.19	142.26	362	48	241
6620	47.25	86.95	657.9	136.83	346	46	233
6621	47.25	87.05	669.68	132.62	396	48	236
6625	47.25	87.45	671.57	132.68	374	45	168
6626	47.25	87.55	671.12	134.96	374	45	168
6627	47.25	87.65	668.8	138.17	395	48	236
6628	47.25	87.75	666.22	143.44	396	48	236
6629	47.25	87.85	664.69	146.74	402	48	236
6630	47.25	87.95	662.33	150.28	402	48	236
6631	47.25	88.05	660.68	154.46	650	53	233
6632	47.25	88.15	659.76	155.01	650	53	233
6633	47.25	88.25	656.91	156.32	675	53	236
6634	47.25	88.35	650	158.43	698	54	240
6635	47.25	88.45	641.81	159	703	54	240
6636	47.25	88.55	638.21	158.82	421	49	242
6637	47.25	88.65	633.76	158.99	428	50	247
6638	47.25	88.75	623.44	159.98	439	51	247
6639	47.25	88.85	614.35	159.71	448	58	264
6640	47.25	88.95	605.23	159.4	472	61	265
6641	47.25	89.05	603.57	158.56	585	68	264
6642	47.25	89.15	582.35	160.32	605	68	264
6643	47.25	89.25	560.45	161.22	633	71	292
6644	47.25	89.35	542.37	160.62	644	74	293
6645	47.25	89.45	502.17	161.87	612	76	295
6646	47.25	89.55	474.86	163.92	592	76	260
6647	47.25	89.65	502.98	158.81	648	76	296
6648	47.25	89.75	534.46	153.18	651	75	296
6649	47.25	89.85	516.29	153.69	653	76	296
6650	47.25	89.95	514.15	152.3	639	76	296
6651	47.25	90.05	448.25	163.01	604	78	262
6652	47.25	90.15	394.61	187.4	512	73	235
6653	47.25	90.25	387.93	192.49	511	73	235
6654	47.25	90.35	388.49	192.58	554	71	233
6655	47.25	90.45	385.09	197.8	546	70	233
6821	47.15	83.05	430.23	360.95	850	59	201
6822	47.15	83.15	429.51	361.75	857	59	202
6847	47.15	85.65	375.66	359.91	383	64	235
6848	47.15	85.75	394.32	321.8	394	68	258
6849	47.15	85.85	402.21	304.36	389	66	258
6850	47.15	85.95	434.22	265.16	398	65	256
6851	47.15	86.05	450.96	247.68	398	65	256
6852	47.15	86.15	456.8	242.04	406	65	290
6853	47.15	86.25	481.62	223.23	407	65	290
6854	47.15	86.35	510.67	200.67	411	63	284
6855	47.15	86.45	529.35	189.75	408	60	283
6856	47.15	86.55	549.58	178.87	404	57	255
6857	47.15	86.65	570.04	167.63	395	58	258
6858	47.15	86.75	598.64	155.51	381	56	257
6859	47.15	86.85	626.13	145.68	364	49	240
6860	47.15	86.95	646.01	138.37	356	47	237
6861	47.15	87.05	659.78	134.51	417	48	239
6862	47.15	87.15	672.68	130.86	396	48	236
6863	47.15	87.25	675.03	129.5	373	45	168
6864	47.15	87.35	674.23	130.58	374	45	168
6865	47.15	87.45	672.95	129.77	394	48	236
6866	47.15	87.55	671.93	131.58	395	48	236
6867	47.15	87.65	671.19	135.78	395	48	236
6868	47.15	87.75	670.19	138.65	402	48	236
6869	47.15	87.85	667.17	143.6	403	48	236
6870	47.15	87.95	662.58	148.9	401	48	236
6871	47.15	88.05	661.77	150.95	401	48	236
6872	47.15	88.15	660.3	154.18	414	48	239
6873	47.15	88.25	657.25	155.77	414	48	239
6874	47.15	88.35	654.49	157.29	414	48	239
6875	47.15	88.45	647.04	158.17	417	49	242
6876	47.15	88.55	640.22	159.52	418	49	242
6877	47.15	88.65	634.34	159.6	418	49	242
6878	47.15	88.75	633.36	158.98	420	49	242
6879	47.15	88.85	633.19	158.18	428	50	247
6880	47.15	88.95	631.45	157.4	484	55	246
6881	47.15	89.05	613.89	159.96	540	63	263
6882	47.15	89.15	592.63	162.84	570	68	264
6883	47.15	89.25	595.74	161.04	570	68	264
6884	47.15	89.35	567.27	163.12	644	74	293
6885	47.15	89.45	523.24	165.71	633	73	290
6886	47.15	89.55	512.5	164.43	632	75	296
6887	47.15	89.65	524.78	161.42	656	76	296
6888	47.15	89.75	559.22	155.77	628	73	290
6889	47.15	89.85	525.5	157.76	647	75	296
6890	47.15	89.95	471.54	163.74	626	77	297
6891	47.15	90.05	427.62	173.59	582	78	262
6892	47.15	90.15	399	186.64	576	72	235
6893	47.15	90.25	422.77	171.84	607	76	259
6894	47.15	90.35	392.99	191.54	554	71	233
6895	47.15	90.45	376.5	207.24	527	70	228
6896	47.15	90.55	378.98	205.78	527	70	228
7061	47.05	83.05	521.77	338.14	905	59	203
7062	47.05	83.15	501.53	345.33	909	59	203
7063	47.05	83.25	518.8	341.52	882	58	201
7064	47.05	83.35	461.63	357.93	904	59	203
7065	47.05	83.45	411.39	370.15	854	61	204
7086	47.05	85.55	306.51	306.51	356	58	157
7087	47.05	85.65	334.18	334.18	368	63	228
7088	47.05	85.75	356.16	356.16	376	63	233
7089	47.05	85.85	367.91	357.57	376	63	233
7090	47.05	85.95	398.13	300.38	388	65	258
7091	47.05	86.05	400.59	294.93	379	62	235
7092	47.05	86.15	408.93	276.75	380	61	233
7093	47.05	86.25	428.82	258.44	387	64	256
7094	47.05	86.35	462.13	232.82	393	65	256
7095	47.05	86.45	497.69	206.06	409	63	283
7096	47.05	86.55	537.43	181.36	412	60	283
7097	47.05	86.65	569.76	164.76	395	58	258
7098	47.05	86.75	596.31	154.24	381	56	257
7099	47.05	86.85	617.45	146.9	361	49	240
7100	47.05	86.95	634.22	141.07	361	48	240
7101	47.05	87.05	646.78	136.6	437	50	248
7102	47.05	87.15	663.98	131.76	440	50	248
7103	47.05	87.25	675.79	128	416	48	239
7104	47.05	87.35	677.49	127.99	395	48	236
7105	47.05	87.45	674.13	129.42	402	48	236
7106	47.05	87.55	668.64	131.86	402	48	236
7107	47.05	87.65	671.83	134.5	402	48	236
7108	47.05	87.75	671.99	137.09	399	48	236
7109	47.05	87.85	671.81	139.71	403	48	236
7110	47.05	87.95	661.8	147.9	417	48	239
7111	47.05	88.05	656.6	151.11	415	48	239
7112	47.05	88.15	652.93	152.78	415	48	239
7113	47.05	88.25	648.22	157	412	48	238
7114	47.05	88.35	646.01	158.18	418	49	242
7115	47.05	88.45	644.35	159.08	417	49	242
7116	47.05	88.55	639.81	159.85	419	49	242
7117	47.05	88.65	634.35	160.24	419	49	242
7118	47.05	88.75	626.12	163.29	422	50	247
7119	47.05	88.85	618.92	164.43	428	50	247
7120	47.05	88.95	623.77	162.12	501	57	246
7121	47.05	89.05	625.74	161.23	501	57	246
7122	47.05	89.15	625.68	160.8	497	57	246
7123	47.05	89.25	620.17	161.01	518	63	263
7124	47.05	89.35	605.53	163	541	63	263
7125	47.05	89.45	595.6	163.43	639	71	292
7126	47.05	89.55	575.4	163.63	651	74	293
7127	47.05	89.65	542.67	165.2	637	74	290
7128	47.05	89.75	536.03	164.08	617	74	290
7129	47.05	89.85	535.54	162.4	627	76	295
7130	47.05	89.95	519.56	161.66	624	75	295
7131	47.05	90.05	470.29	166.9	600	76	260
7132	47.05	90.15	445.24	171.16	602	74	259
7133	47.05	90.25	471.01	163.34	616	74	257
7134	47.05	90.35	418.3	176.11	610	76	259
7135	47.05	90.45	401.82	185.96	607	76	259
7136	47.05	90.55	385.33	200.4	547	70	233
7137	47.05	90.65	391.97	194.33	546	70	233
7300	46.95	82.95	588.9	309.8	697	52	192
7301	46.95	83.05	581.54	314.59	702	52	192
7302	46.95	83.15	575.82	318.19	745	54	193
7303	46.95	83.25	561.03	326.61	745	54	193
7304	46.95	83.35	531.43	338.32	904	58	204
7305	46.95	83.45	476.25	354.59	885	60	206
7306	46.95	83.55	468.23	356.35	431	60	191
7307	46.95	83.65	421.71	361.69	421	61	189
7308	46.95	83.75	415.03	362.37	427	61	190
7309	46.95	83.85	433.94	362.15	430	60	191
7310	46.95	83.95	470.96	354.23	432	59	188
7311	46.95	84.05	503.19	339.16	422	58	188
7312	46.95	84.15	537.44	311.89	397	57	187
7313	46.95	84.25	563.86	294.36	371	54	181
7314	46.95	84.35	561.58	290.89	398	57	190
7315	46.95	84.45	538.7	295.5	393	56	187
7316	46.95	84.55	517.22	298.74	402	58	186
7317	46.95	84.65	499.46	302.44	409	58	187
7318	46.95	84.75	473.93	309.07	407	59	186
7319	46.95	84.85	466.44	303.94	389	58	162
7320	46.95	84.95	435.84	315.76	386	60	165
7321	46.95	85.05	417.24	322.41	384	60	165
7322	46.95	85.15	441.77	294.51	558	56	166
7323	46.95	85.25	457.36	274.74	575	58	169
7324	46.95	85.35	446.53	273.94	575	58	169
7325	46.95	85.45	435.03	277.72	557	58	169
7326	46.95	85.55	417.16	285.64	581	58	169
7327	46.95	85.65	432.27	267.51	581	58	169
7328	46.95	85.75	446.36	248.83	576	58	169
7329	46.95	85.85	462.18	233.7	581	58	169
7330	46.95	85.95	477.43	219.06	580	57	169
7331	46.95	86.05	465.4	228.5	594	57	196
7332	46.95	86.15	470.15	224.33	414	65	290
7333	46.95	86.25	480.46	215.82	589	56	194
7334	46.95	86.35	511.94	192.94	574	56	195
7335	46.95	86.45	539.98	176.99	419	63	284
7336	46.95	86.55	564.93	165.2	404	57	255
7337	46.95	86.65	577.15	160.37	473	52	190
7338	46.95	86.75	578.28	160.79	475	52	190
7339	46.95	86.85	587	157.64	463	52	190
7340	46.95	86.95	589.27	157.36	462	52	190
7341	46.95	87.05	598.24	154.54	454	58	264
7342	46.95	87.15	619.29	147.13	451	58	264
7343	46.95	87.25	650.04	136.31	436	50	248
7344	46.95	87.35	676.11	128.91	403	48	236
7345	46.95	87.45	681.85	128.55	402	48	236
7346	46.95	87.55	673.08	131.84	402	48	236
7347	46.95	87.65	671.54	133.83	402	48	236
7348	46.95	87.75	672.4	136.8	402	48	236
7349	46.95	87.85	671.56	138.7	402	48	236
7350	46.95	87.95	668.13	144.11	419	48	239
7351	46.95	88.05	656.67	150.5	426	49	243
7352	46.95	88.15	649.59	153.58	419	49	242
7353	46.95	88.25	644.78	156.29	417	49	242
7354	46.95	88.35	640.03	158.34	418	49	242
7355	46.95	88.45	635.85	160.36	413	49	242
7356	46.95	88.55	634.11	162.05	414	49	242
7357	46.95	88.65	629.96	164.14	422	50	247
7358	46.95	88.75	629.15	162.97	422	50	247
7359	46.95	88.85	625.26	164.09	484	55	246
7360	46.95	88.95	615.63	165.88	496	57	246
7361	46.95	89.05	606.97	167.05	496	57	246
7362	46.95	89.15	606.76	166.67	496	57	246
7363	46.95	89.25	607.66	166.12	520	63	263
7364	46.95	89.35	607.07	166.6	537	63	263
7365	46.95	89.45	611.93	165.59	517	63	263
7366	46.95	89.55	615.64	163.53	571	68	264
7367	46.95	89.65	580.88	164.42	626	71	292
7368	46.95	89.75	545.65	167.13	611	70	289
7369	46.95	89.85	544.14	165.97	597	70	289
7370	46.95	89.95	519.91	166.2	623	75	295
7371	46.95	90.05	508.12	165.36	626	74	290
7372	46.95	90.15	483.75	166.7	602	74	257
7373	46.95	90.25	492.56	163.68	626	74	290
7374	46.95	90.35	484.85	162.64	640	74	290
7375	46.95	90.45	430.59	174.49	609	75	259
7376	46.95	90.55	430.92	174.5	628	76	259
7377	46.95	90.65	434.77	170.22	617	77	259
7378	46.95	90.75	400.95	186.84	563	71	233
7379	46.95	90.85	408.85	178.81	544	70	233
7540	46.85	82.95	626.66	292.07	605	46	180
7541	46.85	83.05	623.1	295.07	620	46	184
7542	46.85	83.15	619.54	297.69	619	46	183
7543	46.85	83.25	610.72	302.36	637	47	183
7544	46.85	83.35	596.91	307.54	752	54	193
7545	46.85	83.45	577.03	313.69	807	54	193
7546	46.85	83.55	571.47	313.29	362	54	181
7547	46.85	83.65	565.56	312.86	372	54	181
7548	46.85	83.75	568.62	306.73	394	57	190
7549	46.85	83.85	578.6	297.46	395	57	190
7550	46.85	83.95	586.02	289.7	364	54	181
7551	46.85	84.05	607.17	274.51	330	52	180
7552	46.85	84.15	612.65	268.38	331	52	180
7553	46.85	84.25	608.58	266.77	351	54	181
7554	46.85	84.35	583.76	273.29	375	54	181
7555	46.85	84.45	525.3	295.63	422	58	188
7556	46.85	84.55	453.88	329.35	418	59	186
7557	46.85	84.65	411.42	347.64	385	59	162
7558	46.85	84.75	413.46	341.03	377	58	162
7559	46.85	84.85	424.73	327.41	375	58	162
7560	46.85	84.95	444.43	303.66	384	59	162
7561	46.85	85.05	476.67	274.25	543	55	166
7562	46.85	85.15	502.01	249.01	537	55	192
7563	46.85	85.25	511.84	232.72	522	54	193
7564	46.85	85.35	519.36	217.65	522	54	193
7565	46.85	85.45	522.62	206.05	535	55	193
7566	46.85	85.55	524.44	195.32	535	55	193
7567	46.85	85.65	522.79	188.23	523	54	193
7568	46.85	85.75	528.58	178.26	525	54	194
7569	46.85	85.85	537.75	170.14	525	54	194
7570	46.85	85.95	543.03	166.47	515	54	194
7571	46.85	86.05	551.25	162.83	486	51	187
7572	46.85	86.15	559.07	161.02	486	51	187
7573	46.85	86.25	563.73	159.83	468	51	187
7574	46.85	86.35	569.38	158.46	467	51	187
7575	46.85	86.45	575.88	157.05	454	51	187
7576	46.85	86.55	566.94	162.36	468	51	187
7577	46.85	86.65	556.38	169.47	486	51	187
7578	46.85	86.75	569.78	163.74	475	52	190
7579	46.85	86.85	593.02	154.55	436	50	189
7580	46.85	86.95	607.25	149.86	463	52	190
7581	46.85	87.05	625.37	144.23	398	46	182
7582	46.85	87.15	644.17	137.87	432	50	248
7583	46.85	87.25	666.32	132.54	419	48	239
7584	46.85	87.35	674.82	129.77	416	48	239
7585	46.85	87.45	674.93	131.01	419	48	239
7586	46.85	87.55	673.99	133.26	416	48	239
7587	46.85	87.65	670.39	135.08	416	48	239
7588	46.85	87.75	671.37	138.11	403	48	236
7589	46.85	87.85	670.02	140.64	403	48	236
7590	46.85	87.95	669.4	144.14	416	48	239
7591	46.85	88.05	666.15	147.65	417	48	239
7592	46.85	88.15	655.09	152.1	422	49	243
7593	46.85	88.25	643.77	156.53	418	49	242
7594	46.85	88.35	639.17	158.78	426	50	247
7595	46.85	88.45	633.47	161.53	422	50	247
7596	46.85	88.55	631.17	164	419	49	242
7597	46.85	88.65	638.78	161.92	420	49	242
7598	46.85	88.75	645.31	159.34	471	53	242
7599	46.85	88.85	633.66	162.27	478	55	246
7600	46.85	88.95	625.26	164.45	485	55	246
7601	46.85	89.05	616.46	166.68	492	56	246
7602	46.85	89.15	605.43	170.59	512	63	263
7603	46.85	89.25	602.09	171.18	512	63	263
7604	46.85	89.35	598.04	171.45	514	63	263
7605	46.85	89.45	599.68	170.43	511	63	263
7606	46.85	89.55	604.6	167.66	516	63	263
7607	46.85	89.65	602.33	164.34	516	63	263
7608	46.85	89.75	594.95	163.73	565	68	264
7609	46.85	89.85	558.11	167.18	637	74	290
7610	46.85	89.95	530.54	169.9	605	71	284
7611	46.85	90.05	517.98	169.25	610	72	284
7612	46.85	90.15	508.88	167.53	616	73	290
7613	46.85	90.25	502.26	165.63	637	74	290
7614	46.85	90.35	517.95	160.83	646	74	290
7615	46.85	90.45	466.14	167.41	658	75	292
7616	46.85	90.55	495.88	157.81	656	75	292
7617	46.85	90.65	447.64	168.46	623	75	259
7618	46.85	90.75	413.79	179.47	607	76	259
7619	46.85	90.85	404.81	185.17	545	70	233
7779	46.75	82.85	649.61	278.75	626	46	184
7780	46.75	82.95	653.87	280.65	550	45	176
7781	46.75	83.05	651.91	283.32	575	45	176
7782	46.75	83.15	646.41	286.07	577	45	177
7783	46.75	83.25	639.97	284.39	601	46	180
7784	46.75	83.35	632.05	283.42	620	46	184
7785	46.75	83.45	622.73	284.05	638	47	183
7786	46.75	83.55	621.23	280.44	309	47	172
7787	46.75	83.65	625.63	274.1	309	47	172
7788	46.75	83.75	628.35	269.32	305	46	172
7789	46.75	83.85	633.84	262.51	305	46	172
7790	46.75	83.95	642.51	254.53	300	46	172
7791	46.75	84.05	646.82	248.94	291	46	168
7792	46.75	84.15	635.85	249.93	331	52	180
7793	46.75	84.25	613.8	256.14	363	54	181
7794	46.75	84.35	587.49	264.29	398	57	190
7795	46.75	84.45	552.53	275.27	406	58	187
7796	46.75	84.55	502.36	294.65	425	59	188
7797	46.75	84.65	414.18	343.26	394	59	162
7798	46.75	84.75	436.23	320.54	565	56	166
7799	46.75	84.85	420.76	322.88	537	56	166
7800	46.75	84.95	444.28	300.83	562	56	166
7801	46.75	85.05	475.05	276.12	565	56	166
7802	46.75	85.15	520.23	233.51	580	56	193
7803	46.75	85.25	526.79	220.27	599	57	197
7804	46.75	85.35	533.12	207.89	596	56	195
7805	46.75	85.45	548.81	187.65	574	56	195
7806	46.75	85.55	563.39	169	516	54	194
7807	46.75	85.65	568.8	159.37	487	51	187
7808	46.75	85.75	571.71	152.86	468	51	187
7809	46.75	85.85	576.84	150.65	457	52	187
7810	46.75	85.95	578.72	150.05	457	52	187
7811	46.75	86.05	580.32	149.35	456	52	187
7812	46.75	86.15	585.62	148.12	455	52	187
7813	46.75	86.25	579.46	152.64	455	51	187
7814	46.75	86.35	578.18	154.27	455	52	187
7815	46.75	86.45	593.51	148.94	430	50	189
7816	46.75	86.55	595.24	149.79	430	50	189
7817	46.75	86.65	595.29	150.95	433	50	189
7818	46.75	86.75	613.66	145.98	420	50	189
7819	46.75	86.85	631.71	141.69	396	45	182
7820	46.75	86.95	646.31	136.69	372	44	178
7821	46.75	87.05	654.86	134.36	373	44	179
7822	46.75	87.15	664.85	132.24	374	44	179
7823	46.75	87.25	675.45	129.99	418	48	239
7824	46.75	87.35	672.1	131.3	416	48	239
7825	46.75	87.45	665.45	134.39	416	48	239
7826	46.75	87.55	675.7	133.82	416	48	239
7827	46.75	87.65	669.85	136.31	416	48	239
7828	46.75	87.75	669.88	140.14	401	48	236
7829	46.75	87.85	666.21	142.66	401	48	236
7830	46.75	87.95	666.71	144.98	414	48	239
7831	46.75	88.05	659.27	149.27	426	49	243
7832	46.75	88.15	640.59	157.09	428	50	247
7833	46.75	88.25	638.04	158.89	429	50	247
7834	46.75	88.35	644.38	158.2	421	49	242
7835	46.75	88.45	645.42	157.99	421	49	242
7836	46.75	88.55	644.37	160.3	419	49	242
7837	46.75	88.65	642.72	160.48	419	49	242
7838	46.75	88.75	637.09	162.56	469	53	242
7839	46.75	88.85	629.05	165.54	485	55	246
7840	46.75	88.95	625.1	166.93	485	55	246
7841	46.75	89.05	625.37	167.13	484	55	246
7842	46.75	89.15	614.31	169.38	494	57	246
7843	46.75	89.25	612.14	169.92	494	57	246
7844	46.75	89.35	611.31	170.07	494	57	246
7845	46.75	89.45	608.68	169.86	491	57	246
7846	46.75	89.55	603.91	169.07	510	63	263
7847	46.75	89.65	598.06	166.84	514	63	263
7848	46.75	89.75	591.63	166.97	531	63	263
7849	46.75	89.85	564.3	170.23	645	74	290
7850	46.75	89.95	507.42	176.4	631	73	290
7851	46.75	90.05	505.1	174.87	616	73	290
7852	46.75	90.15	530.91	169.47	595	71	284
7853	46.75	90.25	527.12	166.42	612	71	285
7854	46.75	90.35	542.61	161.87	625	72	285
7855	46.75	90.45	533.71	157.77	628	72	285
7856	46.75	90.55	517.87	154.95	634	74	290
7857	46.75	90.65	474.88	161.53	602	74	257
7858	46.75	90.75	413.76	182.37	607	76	259
7859	46.75	90.85	393.96	197.15	577	72	235
7860	46.75	90.95	400.88	189.31	545	70	233
8019	46.65	82.85	670.5	266.58	530	45	176
8020	46.65	82.95	670.22	269.65	531	45	176
8021	46.65	83.05	670.21	272.06	534	45	176
8022	46.65	83.15	669.69	268.47	551	45	176
8023	46.65	83.25	666.3	265.08	579	45	176
8024	46.65	83.35	659.97	263.3	581	45	177
8025	46.65	83.45	656.73	260.72	578	45	177
8026	46.65	83.55	656.85	256.14	291	46	169
8027	46.65	83.65	657.06	252.25	285	45	166
8028	46.65	83.75	660.39	246.79	285	45	166
8029	46.65	83.85	663.02	242.31	285	45	166
8030	46.65	83.95	663.3	238.42	284	45	165
8031	46.65	84.05	653.34	239.65	300	46	172
8032	46.65	84.15	625.37	249.18	400	57	190
8033	46.65	84.25	559.67	279.96	426	59	191
8034	46.65	84.35	521.02	297.11	423	59	188
8035	46.65	84.45	470.07	317.93	418	59	187
8036	46.65	84.55	458.8	317.04	393	59	162
8037	46.65	84.65	496.78	285.34	422	59	188
8038	46.65	84.75	507.25	271.96	559	55	194
8039	46.65	84.85	483.58	278.38	574	56	193
8040	46.65	84.95	454.89	289.78	567	56	166
8041	46.65	85.05	450.15	285.91	562	56	166
8042	46.65	85.15	460.22	271.04	567	56	166
8043	46.65	85.25	464.05	259.82	591	57	196
8044	46.65	85.35	466.38	252.26	588	56	193
8045	46.65	85.45	487.51	229.84	581	56	193
8046	46.65	85.55	517.11	200.58	552	55	194
8047	46.65	85.65	549.09	170.08	528	54	194
8048	46.65	85.75	561.14	159.29	518	54	194
8049	46.65	85.85	581.44	149.91	469	52	187
8050	46.65	85.95	606.64	142.88	431	50	189
8051	46.65	86.05	604.52	142.67	459	52	190
8052	46.65	86.15	575.35	152.56	518	55	194
8053	46.65	86.25	553.08	163.94	517	54	194
8054	46.65	86.35	555.93	164.06	520	55	194
8055	46.65	86.45	603.46	146.21	462	52	190
8056	46.65	86.55	622.15	139.87	395	46	182
8057	46.65	86.65	625.87	139.92	393	45	182
8058	46.65	86.75	628.1	140.24	435	50	189
8059	46.65	86.85	628.43	141.93	439	50	189
8060	46.65	86.95	642.99	139.82	398	45	182
8061	46.65	87.05	655.21	136.39	390	44	183
8062	46.65	87.15	676.92	130.48	358	43	176
8063	46.65	87.25	693.2	126.19	395	48	236
8064	46.65	87.35	700.28	125.26	403	48	236
8065	46.65	87.45	689.76	129.46	416	48	239
8066	46.65	87.55	676.41	134.97	416	48	239
8067	46.65	87.65	676.51	135.75	416	48	239
8068	46.65	87.75	668.58	142.28	416	48	239
8069	46.65	87.85	667.71	143.23	414	48	239
8070	46.65	87.95	663.78	146.34	424	49	243
8071	46.65	88.05	653.75	152.07	425	49	243
8072	46.65	88.15	647.62	156.1	420	49	242
8073	46.65	88.25	650.62	155.31	421	49	242
8074	46.65	88.35	648.39	157.75	421	49	242
8075	46.65	88.45	640.87	160.71	429	50	247
8076	46.65	88.55	634.25	163.99	427	50	247
8077	46.65	88.65	633.44	164.83	478	55	246
8078	46.65	88.75	628.37	165.86	477	55	246
8079	46.65	88.85	624.52	167.89	484	55	246
8080	46.65	88.95	619.18	170.11	484	55	246
8081	46.65	89.05	612.57	171.75	492	56	246
8082	46.65	89.15	615.97	170.19	490	56	246
8083	46.65	89.25	618.52	169.21	482	55	246
8084	46.65	89.35	620.17	169.01	489	56	246
8085	46.65	89.45	610.4	170.58	491	57	246
8086	46.65	89.55	606.96	169.27	489	57	246
8087	46.65	89.65	600.09	167.97	511	63	263
8088	46.65	89.75	593	168.12	514	63	263
8089	46.65	89.85	582.11	169.26	570	68	261
8090	46.65	89.95	553.95	172.52	645	72	285
8091	46.65	90.05	500.37	178.84	619	73	290
8092	46.65	90.15	538.56	170.99	598	68	284
8093	46.65	90.25	542.29	168.15	610	71	285
8094	46.65	90.35	562.59	161.66	627	71	285
8095	46.65	90.45	553.03	158.45	622	72	285
8096	46.65	90.55	512.22	159.39	654	74	290
8097	46.65	90.65	475.05	163.86	620	74	257
8098	46.65	90.75	493.08	154.92	643	74	290
8099	46.65	90.85	470.1	158.68	635	77	259
8100	46.65	90.95	426.15	174.89	576	72	235
8259	46.55	82.85	681.71	259.72	465	42	131
8260	46.55	82.95	682.66	261.46	465	42	131
8261	46.55	83.05	683.17	257.77	465	42	131
8262	46.55	83.15	684.31	253.73	465	42	131
8263	46.55	83.25	684.07	249.44	472	42	131
8264	46.55	83.35	682.02	246.11	530	45	176
8265	46.55	83.45	679.99	242.88	531	45	176
8266	46.55	83.55	680.89	238.43	274	45	165
8267	46.55	83.65	681.09	234.73	276	45	165
8268	46.55	83.75	679.89	231.92	276	45	165
8269	46.55	83.85	675.2	230.08	291	46	169
8270	46.55	83.95	658.91	234.35	382	54	181
8271	46.55	84.05	601.35	260.06	423	59	190
8272	46.55	84.15	511.26	306.27	428	60	191
8273	46.55	84.25	437.23	346.42	420	59	187
8274	46.55	84.35	423.04	350.92	379	58	162
8275	46.55	84.45	441.36	329.68	379	59	162
8276	46.55	84.55	466.89	308.16	405	59	186
8277	46.55	84.65	503.87	277.95	399	58	187
8278	46.55	84.75	543.11	248.04	406	58	187
8279	46.55	84.85	578.21	222.99	523	55	197
8280	46.55	84.95	574.47	214.92	524	55	197
8281	46.55	85.05	565.05	211.29	520	55	194
8282	46.55	85.15	567.95	202.37	524	55	197
8283	46.55	85.25	574.16	190.42	522	55	197
8284	46.55	85.35	583.56	178.08	523	55	197
8285	46.55	85.45	591.36	167.23	524	55	197
8286	46.55	85.55	601.49	157.15	495	52	190
8287	46.55	85.65	609.58	149.57	475	52	190
8288	46.55	85.75	606.54	147	434	50	189
8289	46.55	85.85	611.71	143.47	433	50	189
8290	46.55	85.95	629.86	138.32	420	50	189
8291	46.55	86.05	629.16	136.74	420	50	189
8292	46.55	86.15	611.14	141.5	524	55	197
8293	46.55	86.25	599.82	145.64	525	55	197
8294	46.55	86.35	617.62	140.33	496	52	190
8295	46.55	86.45	635.97	136.83	398	46	182
8296	46.55	86.55	645.41	134.32	383	44	182
8297	46.55	86.65	644.23	134.69	386	44	182
8298	46.55	86.75	626.41	141.57	435	50	189
8299	46.55	86.85	617.41	146.28	435	50	189
8300	46.55	86.95	636.88	142.43	396	45	182
8301	46.55	87.05	655.41	138.04	382	44	182
8302	46.55	87.15	668.97	133.87	426	49	243
8303	46.55	87.25	684.08	130.46	418	48	239
8304	46.55	87.35	692.58	129.24	416	48	239
8305	46.55	87.45	694.49	129.98	416	48	239
8306	46.55	87.55	675.92	136.74	416	48	239
8307	46.55	87.65	683.4	135.42	416	48	239
8308	46.55	87.75	671.2	142.28	418	48	239
8309	46.55	87.85	665.26	145.55	416	48	239
8310	46.55	87.95	666.26	147.27	417	48	239
8311	46.55	88.05	661.91	149.92	414	48	239
8312	46.55	88.15	658.28	153.52	419	49	242
8313	46.55	88.25	655.56	155.07	418	49	242
8314	46.55	88.35	653.41	156.84	417	49	242
8315	46.55	88.45	650.82	159.24	470	53	242
8316	46.55	88.55	647.81	160.24	484	55	246
8317	46.55	88.65	639.64	164.81	482	55	246
8318	46.55	88.75	633.96	165.86	478	55	246
8319	46.55	88.85	628.98	167.89	480	55	246
8320	46.55	88.95	624.93	169.01	482	55	246
8321	46.55	89.05	620.59	169.83	490	56	246
8322	46.55	89.15	617.69	170.4	490	56	246
8323	46.55	89.25	624.05	168.1	484	55	246
8324	46.55	89.35	622.68	168.39	485	55	246
8325	46.55	89.45	617.75	168.3	489	56	246
8326	46.55	89.55	611.3	168.34	491	57	246
8327	46.55	89.65	605.36	166.88	510	63	263
8328	46.55	89.75	599.17	166.99	514	63	263
8329	46.55	89.85	590.78	167.65	527	63	260
8330	46.55	89.95	579.02	168.94	552	65	256
8331	46.55	90.05	549.43	172.96	628	71	285
8332	46.55	90.15	550.37	170.76	605	68	284
8333	46.55	90.25	562.03	165.53	582	65	256
8334	46.55	90.35	555.86	162.75	634	72	285
8335	46.55	90.45	516.46	164.28	637	74	290
8336	46.55	90.55	495.69	164.12	626	74	290
8337	46.55	90.65	506.77	156.15	632	74	290
8338	46.55	90.75	537.28	141.34	624	72	284
8339	46.55	90.85	509.69	146.35	644	74	290
8340	46.55	90.95	468.95	157.37	605	75	259
8498	46.45	82.75	681.76	257.28	267	44	168
8499	46.45	82.85	685.5	256.03	259	44	168
8500	46.45	82.95	689.04	251.15	229	41	125
8501	46.45	83.05	690.35	246.49	224	41	125
8502	46.45	83.15	692.03	242.46	450	42	131
8503	46.45	83.25	692.71	238.47	450	42	131
8504	46.45	83.35	692.92	234.57	453	42	131
8505	46.45	83.45	691.9	231.02	255	42	124
8506	46.45	83.55	690.86	227.95	272	45	165
8507	46.45	83.65	688.6	225.39	272	45	165
8508	46.45	83.75	684.19	223.62	283	45	165
8509	46.45	83.85	667.44	228.04	310	48	173
8510	46.45	83.95	589.63	262.74	400	57	190
8511	46.45	84.05	522.6	300	431	60	191
8512	46.45	84.15	488.59	314.61	425	59	188
8513	46.45	84.25	440.8	339.68	391	59	162
8514	46.45	84.35	433.25	338.53	378	58	162
8515	46.45	84.45	455.93	317.75	389	59	162
8516	46.45	84.55	455.77	312.83	410	59	186
8517	46.45	84.65	469.79	298.31	418	59	187
8518	46.45	84.75	530.45	250.91	407	59	187
8519	46.45	84.85	608.33	204.47	395	57	190
8520	46.45	84.95	607	198	524	55	197
8521	46.45	85.05	609.09	191.55	525	55	197
8522	46.45	85.15	647.63	171.06	434	50	189
8523	46.45	85.25	658.45	159.05	422	50	189
8524	46.45	85.35	670.14	150.65	402	46	183
8525	46.45	85.45	678.34	143.37	398	45	183
8526	46.45	85.55	683.14	138.99	390	44	183
8527	46.45	85.65	670.22	136.78	422	50	190
8528	46.45	85.75	630.65	142.31	467	52	190
8529	46.45	85.85	624.36	141.74	467	52	190
8530	46.45	85.95	647.25	135	434	50	189
8531	46.45	86.05	660.69	130.14	382	44	182
8532	46.45	86.15	661.93	129.07	388	44	182
8533	46.45	86.25	666.85	127.27	386	44	183
8534	46.45	86.35	671.76	127.19	374	44	179
8535	46.45	86.45	669.78	130.06	374	44	179
8536	46.45	86.55	670.77	129.67	371	44	179
8537	46.45	86.65	659.74	131.83	371	44	178
8538	46.45	86.75	658.98	132.19	371	44	178
8539	46.45	86.85	659.27	133.32	383	44	182
8540	46.45	86.95	660.67	134.9	371	44	178
8541	46.45	87.05	664.6	136.92	371	44	178
8542	46.45	87.15	670.9	135.26	412	48	239
8543	46.45	87.25	669.6	136.61	416	48	239
8544	46.45	87.35	671.75	136.4	415	48	239
8545	46.45	87.45	674.65	137.45	416	48	239
8546	46.45	87.55	673.54	138.59	416	48	239
8547	46.45	87.65	677.89	138.91	417	48	239
8548	46.45	87.75	679.65	141.19	417	48	239
8549	46.45	87.85	669.32	145.99	418	48	239
8550	46.45	87.95	660.85	150.12	415	48	239
8551	46.45	88.05	656.71	152.48	422	49	243
8552	46.45	88.15	648.65	157.89	418	49	242
8553	46.45	88.25	645.34	160.42	420	49	242
8554	46.45	88.35	642.47	162.39	420	49	242
8555	46.45	88.45	642.6	162.77	483	55	246
8556	46.45	88.55	647.62	161.73	469	53	242
8557	46.45	88.65	642.83	164.99	469	53	242
8558	46.45	88.75	639.44	166.04	478	55	246
8559	46.45	88.85	637.97	166.25	478	55	246
8560	46.45	88.95	631.88	168.2	478	55	246
8561	46.45	89.05	630.97	168.14	484	55	246
8562	46.45	89.15	625.25	168.86	492	56	246
8563	46.45	89.25	626.33	167.82	484	55	246
8564	46.45	89.35	623.22	167.94	491	56	246
8565	46.45	89.45	620.71	167.18	489	56	246
8566	46.45	89.55	617.04	165.54	489	56	246
8567	46.45	89.65	611.79	165.11	491	57	246
8568	46.45	89.75	602.02	166.54	511	63	263
8569	46.45	89.85	596.6	166.36	531	63	263
8570	46.45	89.95	592.55	164.87	516	61	258
8571	46.45	90.05	577.91	166.44	556	66	256
8572	46.45	90.15	553.84	170.57	605	68	284
8573	46.45	90.25	571.03	162.26	582	65	256
8574	46.45	90.35	547.32	163.57	634	72	285
8575	46.45	90.45	536.74	161.34	616	72	284
8576	46.45	90.55	534.82	155.32	637	73	291
8577	46.45	90.65	550.59	144.38	634	72	285
8578	46.45	90.75	561.63	134.09	601	68	284
8579	46.45	90.85	539.22	135.24	634	74	290
8580	46.45	90.95	511.86	141.06	623	74	257
8737	46.35	82.65	666.66	264.98	293	45	173
8738	46.35	82.75	665.58	262.55	277	44	170
8739	46.35	82.85	676.95	252.45	277	44	169
8740	46.35	82.95	681.9	247.07	259	44	168
8741	46.35	83.05	686.44	241.25	259	44	168
8742	46.35	83.15	691.53	235.85	235	41	125
8743	46.35	83.25	695.74	230.32	229	41	125
8744	46.35	83.35	697.17	226.21	229	41	125
8745	46.35	83.45	695.14	222.67	253	42	124
8746	46.35	83.55	693.86	220.55	272	45	165
8747	46.35	83.65	690.62	217.89	276	45	165
8748	46.35	83.75	684.24	218.07	306	46	173
8749	46.35	83.85	667.05	222.15	310	47	173
8750	46.35	83.95	620.01	241.01	377	54	181
8751	46.35	84.05	489.97	313.41	428	59	188
8752	46.35	84.15	435.36	344.76	429	60	191
8753	46.35	84.25	463.67	322.1	435	61	191
8754	46.35	84.35	508.35	285.43	429	60	188
8755	46.35	84.45	526.49	267.67	427	60	191
8756	46.35	84.55	570.31	237.92	429	60	191
8757	46.35	84.65	612	211.71	432	59	191
8758	46.35	84.75	664.11	183.68	379	54	181
8759	46.35	84.85	672.35	176.09	309	48	172
8760	46.35	84.95	671.23	171.69	396	45	182
8761	46.35	85.05	678.33	164.35	397	45	182
8762	46.35	85.15	697.31	152.39	374	44	179
8763	46.35	85.25	710.19	142.99	385	44	183
8764	46.35	85.35	720.98	136.3	354	43	175
8765	46.35	85.45	727.42	132.25	337	43	175
8766	46.35	85.55	727.8	129.06	337	43	175
8767	46.35	85.65	719	127.27	353	43	175
8768	46.35	85.75	709.43	125.81	358	43	176
8769	46.35	85.85	695.73	127.3	358	43	176
8770	46.35	85.95	684.02	128.18	370	44	178
8771	46.35	86.05	682.85	126.83	371	44	179
8772	46.35	86.15	688.77	123.78	358	43	176
8773	46.35	86.25	695.8	121.85	352	43	175
8774	46.35	86.35	700.17	122.1	353	43	175
8775	46.35	86.45	700.65	123.86	353	43	175
8776	46.35	86.55	694.22	125.05	359	43	176
8777	46.35	86.65	680.16	128.22	358	43	176
8778	46.35	86.75	674.94	129.53	357	43	175
8779	46.35	86.85	675.35	130.63	357	43	176
8780	46.35	86.95	677.33	131.51	355	43	175
8781	46.35	87.05	678.88	133.99	353	43	175
8782	46.35	87.15	676.79	134.68	414	48	239
8783	46.35	87.25	674.84	136.03	414	48	239
8784	46.35	87.35	675.93	137.14	416	48	239
8785	46.35	87.45	686.05	136.61	416	48	239
8786	46.35	87.55	692.11	135.85	402	48	236
8787	46.35	87.65	693.89	136.68	402	48	236
8788	46.35	87.75	698.03	138.44	396	48	236
8789	46.35	87.85	693.15	140.41	402	48	236
8790	46.35	87.95	676.83	147.13	418	48	239
8791	46.35	88.05	662.93	151.95	425	49	243
8792	46.35	88.15	650.44	158.19	421	49	242
8793	46.35	88.25	640.55	163.89	422	50	247
8794	46.35	88.35	634.49	166.76	423	50	247
8795	46.35	88.45	633.93	166.96	422	50	247
8796	46.35	88.55	632.73	167.36	485	55	246
8797	46.35	88.65	634.24	168.52	489	55	246
8798	46.35	88.75	639.09	167.86	489	55	246
8799	46.35	88.85	636.16	168.03	485	55	246
8800	46.35	88.95	631.04	169.29	485	55	246
8801	46.35	89.05	623.83	171.32	484	55	246
8802	46.35	89.15	623.48	170.44	489	56	246
8803	46.35	89.25	615.37	172.26	491	57	246
8804	46.35	89.35	608.89	172.49	513	63	263
8805	46.35	89.45	615.02	169.26	515	63	263
8806	46.35	89.55	620.3	165.42	490	56	246
8807	46.35	89.65	616.07	164.51	490	56	246
8808	46.35	89.75	608.43	164.82	513	63	263
8809	46.35	89.85	602.09	164.65	511	63	263
8810	46.35	89.95	597.14	163.76	514	63	263
8811	46.35	90.05	586.91	163.44	514	61	255
8812	46.35	90.15	571.23	165.25	582	65	256
8813	46.35	90.25	558.67	164.91	606	68	284
8814	46.35	90.35	576.61	154.35	552	65	256
8815	46.35	90.45	570.47	150.35	606	68	284
8816	46.35	90.55	568.51	144.87	606	68	284
8817	46.35	90.65	556.31	142.44	612	68	284
8818	46.35	90.75	546.38	139.09	594	68	283
8819	46.35	90.85	543.13	134.17	622	72	284
8977	46.25	82.65	611.67	289.02	333	52	183
8978	46.25	82.75	631.46	274.45	333	52	183
8979	46.25	82.85	655.68	256.88	286	45	173
8980	46.25	82.95	657.18	252.12	290	45	173
8981	46.25	83.05	656.4	249.46	292	45	173
8982	46.25	83.15	669.15	239.61	287	45	173
8983	46.25	83.25	680.63	230.6	277	44	169
8984	46.25	83.35	691.45	221.65	316	45	170
8985	46.25	83.45	691.72	218.39	338	45	171
8986	46.25	83.55	683.9	218.47	339	45	171
8987	46.25	83.65	677.81	218.93	293	46	169
8988	46.25	83.75	655.8	225.81	321	52	181
8989	46.25	83.85	644.42	226.89	320	52	180
8990	46.25	83.95	628.97	232.64	351	54	181
8991	46.25	84.05	612.19	235.45	373	54	181
8992	46.25	84.15	608.67	233.55	362	54	181
8993	46.25	84.25	626.29	220.68	350	54	181
8994	46.25	84.35	645.84	206.99	319	52	180
8995	46.25	84.45	657.47	197.82	316	52	180
8996	46.25	84.55	671.85	187.48	309	47	172
8997	46.25	84.65	694.34	173.91	292	46	168
8998	46.25	84.75	705.57	166.04	284	45	166
8999	46.25	84.85	702.36	162.81	291	46	169
9000	46.25	84.95	703.81	158.26	290	46	168
9001	46.25	85.05	713.02	149.75	358	43	176
9002	46.25	85.15	726.52	140.92	352	43	175
9003	46.25	85.25	737.07	135.49	328	43	175
9004	46.25	85.35	741.23	131.64	323	43	175
9005	46.25	85.45	748.54	127.04	299	40	128
9006	46.25	85.55	745.31	124.74	323	43	175
9007	46.25	85.65	737.93	123.4	353	43	175
9008	46.25	85.75	717.31	125.13	359	43	176
9009	46.25	85.85	707.27	125.98	359	43	176
9010	46.25	85.95	707.07	124.36	356	43	175
9011	46.25	86.05	708.4	122.2	353	43	175
9012	46.25	86.15	710.49	121.65	337	43	175
9013	46.25	86.25	716.35	120.09	337	43	175
9014	46.25	86.35	720.85	119.78	324	43	175
9015	46.25	86.45	722.25	120.47	323	43	175
9016	46.25	86.55	721.03	120.9	328	43	175
9017	46.25	86.65	710.97	122.6	354	43	175
9018	46.25	86.75	702.37	124.54	354	43	175
9019	46.25	86.85	697.47	126.26	353	43	175
9020	46.25	86.95	690.94	130.72	336	43	175
9021	46.25	87.05	691.87	132.99	336	43	175
9022	46.25	87.15	684.44	134.98	370	44	179
9023	46.25	87.25	678.27	137.63	417	48	239
9024	46.25	87.35	679.33	138.88	419	48	239
9025	46.25	87.45	678.93	140.36	419	48	239
9026	46.25	87.55	684.64	139.9	417	48	239
9027	46.25	87.65	682.92	141.65	416	48	239
9028	46.25	87.75	680.91	144.71	418	48	239
9029	46.25	87.85	675.07	148.92	419	48	239
9030	46.25	87.95	670.98	151.75	419	48	239
9031	46.25	88.05	673.05	151.15	419	48	239
9032	46.25	88.15	666.06	154.49	426	49	243
9033	46.25	88.25	647.47	162.9	427	50	247
9034	46.25	88.35	637.8	167.34	422	50	247
9035	46.25	88.45	632.75	168.96	422	50	247
9036	46.25	88.55	633.58	169.31	426	50	247
9037	46.25	88.65	627.79	171.94	482	55	246
9038	46.25	88.75	625.57	173.05	482	55	246
9039	46.25	88.85	626.71	172.53	484	55	246
9040	46.25	88.95	631.53	170.07	484	55	246
9041	46.25	89.05	623.35	172.87	482	55	246
9042	46.25	89.15	624.74	171.69	484	55	246
9043	46.25	89.25	620.15	171.48	494	57	246
9044	46.25	89.35	607.62	173.83	516	63	263
9045	46.25	89.45	600.36	174.96	514	63	263
9046	46.25	89.55	607.21	170.99	516	63	263
9047	46.25	89.65	614.37	166.54	494	57	246
9048	46.25	89.75	613.57	164.01	512	63	263
9049	46.25	89.85	609.36	161.52	515	63	263
9050	46.25	89.95	606.12	159.98	519	63	263
9051	46.25	90.05	595.6	160.72	507	61	258
9052	46.25	90.15	572.29	163.73	585	66	256
9053	46.25	90.25	539.7	169.69	591	68	284
9054	46.25	90.35	553.18	160.88	582	65	256
9055	46.25	90.45	579.17	146.85	553	65	256
9056	46.25	90.55	565.27	144.12	615	68	284
9057	46.25	90.65	567.48	137.31	605	68	284
9058	46.25	90.75	557.4	134.01	616	68	284
9059	46.25	90.85	546.25	131.99	637	72	285
9216	46.15	82.55	614.91	283.1	318	48	176
9217	46.15	82.65	593.51	293.04	344	52	182
9218	46.15	82.75	590.58	292.04	350	52	182
9219	46.15	82.85	613.76	273.67	351	52	182
9220	46.15	82.95	615.45	268.75	335	52	182
9221	46.15	83.05	616.92	264.12	318	48	176
9222	46.15	83.15	628.7	254.1	318	48	176
9223	46.15	83.25	637.26	246.12	319	48	177
9224	46.15	83.35	646.34	238	468	54	185
9225	46.15	83.45	620.59	250.31	507	54	185
9226	46.15	83.55	625.63	243.38	483	54	184
9227	46.15	83.65	657.81	222.09	367	46	177
9228	46.15	83.75	654.01	220.84	384	47	177
9229	46.15	83.85	644.96	222.65	309	47	172
9230	46.15	83.95	642.37	219.58	385	48	177
9231	46.15	84.05	622.2	226.24	350	54	181
9232	46.15	84.15	606.58	231.05	460	54	184
9233	46.15	84.25	619.32	220.19	461	54	184
9234	46.15	84.35	639.87	206.01	423	52	183
9235	46.15	84.45	650.92	196.96	423	52	183
9236	46.15	84.55	669.22	184.25	411	52	183
9237	46.15	84.65	685.22	174.19	309	48	172
9238	46.15	84.75	708.33	162.01	306	46	173
9239	46.15	84.85	719.33	154.19	291	46	169
9240	46.15	84.95	718.82	149.26	291	46	169
9241	46.15	85.05	727.19	142.71	285	45	166
9242	46.15	85.15	738.53	137.2	317	45	170
9243	46.15	85.25	749.3	131.24	302	45	170
9244	46.15	85.35	754.44	127.44	268	42	130
9245	46.15	85.45	752.77	125.22	324	43	175
9246	46.15	85.55	756.17	122.23	205	27	173
9247	46.15	85.65	771.15	116.59	194	25	133
9248	46.15	85.75	769.1	115.08	194	25	133
9249	46.15	85.85	749.87	117.23	334	43	175
9250	46.15	85.95	736.16	118.73	333	43	175
9251	46.15	86.05	732.36	119.06	324	43	175
9252	46.15	86.15	731.7	118.52	323	43	175
9253	46.15	86.25	735.98	117.1	300	40	128
9254	46.15	86.35	739.92	117.46	291	40	128
9255	46.15	86.45	739.91	118.42	289	40	128
9256	46.15	86.55	741.22	118.86	291	40	128
9257	46.15	86.65	735	119.24	300	40	128
9258	46.15	86.75	723.19	121.97	328	43	175
9259	46.15	86.85	706.32	125.93	328	43	175
9260	46.15	86.95	702.81	128.85	333	43	175
9261	46.15	87.05	702.57	132.09	328	43	175
9262	46.15	87.15	699.48	133.73	354	43	175
9263	46.15	87.25	688.72	137.22	416	48	239
9264	46.15	87.35	684.26	139.86	416	48	239
9265	46.15	87.45	682.89	141.27	417	48	239
9266	46.15	87.55	685.17	141.96	416	48	239
9267	46.15	87.65	683.22	145.05	403	48	236
9268	46.15	87.75	679.57	148.23	416	48	239
9269	46.15	87.85	668.72	152.91	424	49	243
9270	46.15	87.95	657.85	157.36	418	49	242
9271	46.15	88.05	660.23	157.51	419	49	242
9272	46.15	88.15	665.53	157.29	419	49	242
9273	46.15	88.25	659.06	160.36	419	49	242
9274	46.15	88.35	648.08	164.48	427	50	247
9275	46.15	88.45	640.45	169.26	422	50	247
9276	46.15	88.55	632.12	170.79	424	50	247
9277	46.15	88.65	629.13	171.79	424	50	247
9278	46.15	88.75	626.48	173.18	479	55	246
9279	46.15	88.85	625.36	173.03	482	55	246
9280	46.15	88.95	628.06	171.82	484	55	246
9281	46.15	89.05	625.96	171.66	484	55	246
9282	46.15	89.15	633.3	169.18	484	55	246
9283	46.15	89.25	625.89	170.65	482	55	246
9284	46.15	89.35	616.34	172.06	491	57	246
9285	46.15	89.45	604.31	174.67	511	63	263
9286	46.15	89.55	597.61	175.2	514	63	263
9287	46.15	89.65	601.49	171.23	511	63	263
9288	46.15	89.75	606.34	166.56	513	63	263
9289	46.15	89.85	607.05	162.65	513	63	263
9290	46.15	89.95	612.42	157.77	491	57	246
9291	46.15	90.05	607.37	154.76	504	61	258
9292	46.15	90.15	589.48	156.35	544	66	259
9293	46.15	90.25	557.46	163.27	606	68	284
9294	46.15	90.35	545.79	162.95	591	68	284
9295	46.15	90.45	575.9	147.45	555	66	256
9296	46.15	90.55	578.03	138.71	579	65	256
9297	46.15	90.65	563.96	138.45	615	68	284
9298	46.15	90.75	570.04	128.85	582	65	256
9299	46.15	90.85	569.39	121.96	637	72	285
9300	46.15	90.95	568.02	116.21	637	72	285
9456	46.05	82.55	595.2	289.38	345	52	182
9457	46.05	82.65	573.74	300.12	404	54	183
9458	46.05	82.75	554.99	309.8	429	57	191
9459	46.05	82.85	534.11	321.55	441	59	191
9460	46.05	82.95	540.15	314.65	441	59	191
9461	46.05	83.05	550.55	298.76	443	59	191
9462	46.05	83.15	538.88	307.99	445	59	191
9463	46.05	83.25	555.8	291.21	569	60	193
9464	46.05	83.35	530.43	307.39	566	60	193
9465	46.05	83.45	597.85	255.93	465	54	184
9466	46.05	83.55	630.41	234.19	385	48	177
9467	46.05	83.65	637.59	227.37	403	52	183
9468	46.05	83.75	635.71	225.49	463	54	184
9469	46.05	83.85	620.16	230.63	461	54	184
9470	46.05	83.95	602.49	237.01	540	57	193
9471	46.05	84.05	559.68	257.42	535	57	190
9472	46.05	84.15	554.33	257.01	531	56	190
9473	46.05	84.25	572.01	242.62	536	56	190
9474	46.05	84.35	577.52	233.76	535	57	190
9475	46.05	84.45	583.82	226.1	517	56	190
9476	46.05	84.55	611.67	206.85	475	54	184
9477	46.05	84.65	646.06	186.95	405	52	183
9478	46.05	84.75	673.55	171	389	48	177
9479	46.05	84.85	688.03	160.57	384	47	177
9480	46.05	84.95	698.85	153.57	366	46	177
9481	46.05	85.05	717.64	144.56	352	46	174
9482	46.05	85.15	729.82	137.36	352	46	174
9483	46.05	85.25	738.96	132.64	339	45	171
9484	46.05	85.35	766	124.22	194	25	132
9485	46.05	85.45	771.7	120.21	188	25	132
9486	46.05	85.55	777.13	117.35	188	25	133
9487	46.05	85.65	778.53	115	184	25	111
9488	46.05	85.75	782.65	113.03	188	25	133
9489	46.05	85.85	771.66	114.18	190	25	133
9490	46.05	85.95	758.23	116.54	190	25	132
9491	46.05	86.05	755.77	116.74	291	40	128
9492	46.05	86.15	759.65	115.42	289	40	128
9493	46.05	86.25	758.69	114.8	289	40	128
9494	46.05	86.35	758.98	115.2	278	39	108
9495	46.05	86.45	756.06	115.57	278	39	108
9496	46.05	86.55	754.05	116.64	280	39	108
9497	46.05	86.65	739.7	119.75	300	40	128
9498	46.05	86.75	725.48	124.22	325	43	175
9499	46.05	86.85	711.43	126.74	328	43	175
9500	46.05	86.95	710.5	129.58	328	43	175
9501	46.05	87.05	706.37	133.89	328	43	175
9502	46.05	87.15	705.79	134.66	333	43	175
9503	46.05	87.25	696.27	137.71	336	43	175
9504	46.05	87.35	688.27	141.42	401	48	236
9505	46.05	87.45	685.55	142.59	401	48	236
9506	46.05	87.55	685.67	145.34	414	48	239
9507	46.05	87.65	683.78	147.88	414	48	239
9508	46.05	87.75	680.14	150.09	415	48	239
9509	46.05	87.85	668.02	154.61	423	49	243
9510	46.05	87.95	657.12	159.89	417	49	242
9511	46.05	88.05	654.94	161.82	417	49	242
9512	46.05	88.15	657.49	162.15	417	49	242
9513	46.05	88.25	653.15	164.62	418	49	242
9514	46.05	88.35	648.31	167.48	413	49	242
9515	46.05	88.45	643.71	169.98	420	50	247
9516	46.05	88.55	639.8	170.12	420	50	247
9517	46.05	88.65	636.19	170.5	426	50	247
9518	46.05	88.75	632.37	172.6	484	55	246
9519	46.05	88.85	629.94	173.05	482	55	246
9520	46.05	88.95	627	173.04	484	55	246
9521	46.05	89.05	628.52	171.98	482	55	246
9522	46.05	89.15	627.54	171.43	482	55	246
9523	46.05	89.25	621.84	171.93	490	56	246
9524	46.05	89.35	612.81	173.73	512	63	263
9525	46.05	89.45	606.2	174.47	511	63	263
9526	46.05	89.55	595.51	176.9	514	63	263
9527	46.05	89.65	590.69	175.35	524	63	260
9528	46.05	89.75	597.07	170.03	514	63	263
9529	46.05	89.85	596.55	167.5	531	63	263
9530	46.05	89.95	594.05	163.61	531	63	263
9531	46.05	90.05	603.78	155.18	507	61	258
9532	46.05	90.15	607.31	149.66	507	61	258
9533	46.05	90.25	598.38	148.1	544	66	259
9534	46.05	90.35	575.34	151.92	560	66	259
9535	46.05	90.45	583.36	142.85	539	66	256
9536	46.05	90.55	579.83	137.28	556	66	256
9537	46.05	90.65	559.72	139.62	579	65	256
9538	46.05	90.75	552.85	134.88	588	68	284
9539	46.05	90.85	542.4	134.52	607	71	284
9540	46.05	90.95	543.55	128.18	616	72	284
9695	45.95	82.45	604.12	279.51	378	54	183
9696	45.95	82.55	578.08	294.12	406	54	183
9697	45.95	82.65	548.58	312.46	421	56	188
9698	45.95	82.75	514.47	333.55	427	58	188
9699	45.95	82.85	468.9	364.71	418	59	188
9700	45.95	82.95	457.09	367.82	437	59	189
9701	45.95	83.05	479.07	350.57	444	59	190
9702	45.95	83.15	458.17	362.95	431	59	188
9703	45.95	83.25	494.91	329.79	546	59	189
9704	45.95	83.35	555.43	281.59	562	59	190
9705	45.95	83.45	590.01	255.67	460	54	184
9706	45.95	83.55	599.88	247.11	423	52	183
9707	45.95	83.65	594.05	247.17	477	54	184
9708	45.95	83.75	567.02	260.43	554	58	193
9709	45.95	83.85	553.65	267.03	550	58	190
9710	45.95	83.95	532.16	275.75	536	56	190
9711	45.95	84.05	522.42	277.38	478	56	160
9712	45.95	84.15	532.7	266.41	503	56	188
9713	45.95	84.25	521.34	269	528	58	189
9714	45.95	84.35	548.29	248.22	539	58	190
9715	45.95	84.45	590.43	218.74	517	56	190
9716	45.95	84.55	622.48	198.36	460	54	181
9717	45.95	84.65	638.82	186.94	403	52	183
9718	45.95	84.75	657.84	174.21	383	48	177
9719	45.95	84.85	680.18	161.91	385	48	177
9720	45.95	84.95	695.13	152.59	375	46	177
9721	45.95	85.05	709.18	145.3	358	46	173
9722	45.95	85.15	718.62	139.8	356	46	174
9723	45.95	85.25	744.33	130.46	339	45	171
9724	45.95	85.35	792.98	116.96	194	25	133
9725	45.95	85.45	791.89	115.87	184	25	111
9726	45.95	85.55	790.1	114.16	184	25	111
9727	45.95	85.65	794.4	111.85	184	25	111
9728	45.95	85.75	796.57	110.75	184	25	110
9729	45.95	85.85	788.73	111.53	184	25	111
9730	45.95	85.95	777.58	114.54	278	39	108
9731	45.95	86.05	783.56	113	278	39	108
9732	45.95	86.15	786.4	112.38	277	39	107
9733	45.95	86.25	783.55	112.86	277	39	107
9734	45.95	86.35	775.18	114.38	277	39	107
9735	45.95	86.45	770.23	115	277	39	107
9736	45.95	86.55	759.98	116.92	291	40	128
9737	45.95	86.65	741.96	121.93	296	40	128
9738	45.95	86.75	737.2	123.45	300	40	128
9739	45.95	86.85	721.9	127.72	323	43	175
9740	45.95	86.95	715.67	132.05	324	43	175
9741	45.95	87.05	712.56	134.56	324	43	175
9742	45.95	87.15	716.6	134.89	323	43	175
9743	45.95	87.25	712.91	135.45	337	43	175
9744	45.95	87.35	704.28	139.5	403	48	236
9745	45.95	87.45	692.4	143.98	403	48	236
9746	45.95	87.55	689.01	146.96	414	48	239
9747	45.95	87.65	685.47	149.33	412	48	239
9748	45.95	87.75	682.99	151.22	411	48	239
9749	45.95	87.85	678.15	153.75	419	49	242
9750	45.95	87.95	670.63	158.27	418	49	242
9751	45.95	88.05	656.01	164.08	418	49	242
9752	45.95	88.15	652.83	166.48	413	49	242
9753	45.95	88.25	652.93	167.29	417	49	242
9754	45.95	88.35	650.82	167.91	412	49	242
9755	45.95	88.45	647.32	169.7	412	49	242
9756	45.95	88.55	644.24	170.45	420	50	247
9757	45.95	88.65	640.59	170.78	420	50	247
9758	45.95	88.75	639.78	171.02	420	50	247
9759	45.95	88.85	638.26	171.57	478	55	246
9760	45.95	88.95	640.84	171.07	480	55	246
9761	45.95	89.05	636.47	171.26	484	55	246
9762	45.95	89.15	625.12	173.52	483	55	246
9763	45.95	89.25	618.66	174.84	490	56	246
9764	45.95	89.35	609.77	176	510	63	263
9765	45.95	89.45	599.61	177.35	514	63	263
9766	45.95	89.55	594.91	177.37	531	63	263
9767	45.95	89.65	590.38	176.71	523	63	260
9768	45.95	89.75	592.46	171.7	524	63	260
9769	45.95	89.85	590.69	169.33	524	63	260
9770	45.95	89.95	583.45	166.81	524	63	260
9771	45.95	90.05	589.6	160.25	516	61	258
9772	45.95	90.15	589.46	156.54	544	66	259
9773	45.95	90.25	584.27	153.39	587	66	259
9774	45.95	90.35	585.52	147.11	587	66	259
9775	45.95	90.45	588.46	139.34	519	61	258
9776	45.95	90.55	585.09	134.87	556	66	256
9777	45.95	90.65	574.01	133.15	582	65	256
9778	45.95	90.75	561.02	130.48	603	68	284
9779	45.95	90.85	555.99	127.77	613	71	285
9935	45.85	82.45	569.42	298.01	432	57	191
9936	45.85	82.55	515.08	335.73	451	59	190
9937	45.85	82.65	475.99	365.32	440	59	189
9938	45.85	82.75	465.28	368.98	460	61	193
9939	45.85	82.85	473.57	358.45	456	61	192
9940	45.85	82.95	437.94	369.93	417	60	166
9941	45.85	83.05	424.71	375.62	413	60	166
9942	45.85	83.15	426.33	375.05	521	61	165
9943	45.85	83.25	507.23	316.48	537	59	189
9944	45.85	83.35	540.73	287.97	488	53	181
9945	45.85	83.45	555.71	273.24	496	53	181
9946	45.85	83.55	560.1	268.28	548	57	190
9947	45.85	83.65	522.66	290.91	560	59	190
9948	45.85	83.75	497.78	304.31	544	59	189
9949	45.85	83.85	497.03	300.34	490	59	160
9950	45.85	83.95	511.65	285.62	486	57	160
9951	45.85	84.05	525.77	273.11	503	56	188
9952	45.85	84.15	546.7	254.62	515	56	189
9953	45.85	84.25	567.82	237.2	488	53	181
9954	45.85	84.35	587.16	221.99	469	53	181
9955	45.85	84.45	601.11	210.7	458	53	181
9956	45.85	84.55	620.9	197	420	52	180
9957	45.85	84.65	644.6	182.56	420	52	183
9958	45.85	84.75	657.26	172.92	405	52	183
9959	45.85	84.85	671.64	163.3	386	48	177
9960	45.85	84.95	687	153.89	371	46	177
9961	45.85	85.05	691.22	150.72	375	46	177
9962	45.85	85.15	712.59	141.6	368	46	178
9963	45.85	85.25	782.59	121.37	215	27	173
9964	45.85	85.35	818.66	113.19	182	25	101
9965	45.85	85.45	811.32	112.66	183	25	110
9966	45.85	85.55	806.99	111.87	183	25	110
9967	45.85	85.65	805.17	111.24	183	25	110
9968	45.85	85.75	799.54	111.62	184	25	110
9969	45.85	85.85	798.31	111.97	277	39	107
9970	45.85	85.95	802.25	111.1	276	39	100
9971	45.85	86.05	801.13	111.86	275	39	100
9972	45.85	86.15	797.8	112.07	276	39	100
9973	45.85	86.25	792.06	112.6	276	39	100
9974	45.85	86.35	785.33	113.8	276	39	100
9975	45.85	86.45	778.77	114.92	277	39	107
9976	45.85	86.55	770.47	116.77	289	40	128
9977	45.85	86.65	756.6	121.27	291	40	128
9978	45.85	86.75	745.91	124.05	296	40	128
9979	45.85	86.85	732.26	128.13	299	40	128
9980	45.85	86.95	721.89	133.96	323	43	175
9981	45.85	87.05	719.13	135.49	324	43	175
9982	45.85	87.15	722.59	134.49	299	40	128
9983	45.85	87.25	727.4	133.82	297	40	128
9984	45.85	87.35	720.8	137.36	394	48	236
9985	45.85	87.45	709.08	142.19	403	48	236
9986	45.85	87.55	692.76	148.26	403	48	236
9987	45.85	87.65	685.56	152.28	412	48	239
9988	45.85	87.75	682.29	154.38	409	48	238
9989	45.85	87.85	679.11	156.71	411	48	238
9990	45.85	87.95	673	160.25	417	49	242
9991	45.85	88.05	663.47	164.42	419	49	242
9992	45.85	88.15	650.96	169.2	414	49	242
9993	45.85	88.25	650.94	168.53	414	49	242
9994	45.85	88.35	649.64	168.92	421	50	247
9995	45.85	88.45	644.46	171.96	422	50	247
9996	45.85	88.55	638.34	175.89	426	50	247
9997	45.85	88.65	637.06	176.36	426	50	247
9998	45.85	88.75	638.28	175.73	420	50	247
9999	45.85	88.85	635.66	177.05	477	55	246
10000	45.85	88.95	633.47	176.85	484	55	246
10001	45.85	89.05	629.93	176.2	484	55	246
10002	45.85	89.15	627.07	175.2	489	56	246
10003	45.85	89.25	620.88	175.88	486	56	246
10004	45.85	89.35	613.31	176.3	512	63	263
10005	45.85	89.45	600.97	177.79	514	63	263
10006	45.85	89.55	592.39	178.47	524	63	260
10007	45.85	89.65	585.89	177.75	521	62	260
10008	45.85	89.75	583.77	174.86	521	62	260
10009	45.85	89.85	580.06	171.99	550	67	261
10010	45.85	89.95	576.71	169.79	532	65	256
10011	45.85	90.05	579.12	163.81	511	60	255
10012	45.85	90.15	569.25	163.73	553	65	256
10013	45.85	90.25	541.92	168.74	622	72	285
10014	45.85	90.35	509.23	176.25	652	73	291
10015	45.85	90.45	550.24	155	651	73	291
10016	45.85	90.55	583.88	135.48	555	66	256
10017	45.85	90.65	590.9	126.21	536	66	256
10018	45.85	90.75	585.12	122.06	536	65	256
10174	45.75	82.35	614.29	262.79	330	52	182
10175	45.75	82.45	556.21	302.48	441	59	191
10176	45.75	82.55	468.9	371.66	449	60	192
10177	45.75	82.65	391	391	404	61	166
10178	45.75	82.75	381.39	381.39	387	60	166
10179	45.75	82.85	387.87	387.87	385	60	166
10180	45.75	82.95	409.52	383	491	59	165
10181	45.75	83.05	439.07	370.24	489	60	162
10182	45.75	83.15	472.82	341.84	509	60	162
10183	45.75	83.25	495.04	320.83	520	59	188
10184	45.75	83.35	506.09	309.65	523	59	188
10185	45.75	83.45	512.89	299.69	534	59	189
10186	45.75	83.55	512.24	296.04	543	59	189
10187	45.75	83.65	465.17	326.93	502	59	162
10188	45.75	83.75	482.67	311.46	493	59	160
10189	45.75	83.85	502.73	291.7	493	59	160
10190	45.75	83.95	523.4	274.62	501	56	188
10191	45.75	84.05	536.97	260.92	512	56	189
10192	45.75	84.15	557.47	244.41	507	56	190
10193	45.75	84.25	579.73	227.52	469	53	181
10194	45.75	84.35	603.6	210.75	458	53	181
10195	45.75	84.45	617.61	200.12	456	54	181
10196	45.75	84.55	633.44	189.72	421	52	183
10197	45.75	84.65	647.21	179.53	421	52	183
10198	45.75	84.75	665.12	167.82	407	52	183
10199	45.75	84.85	699.27	152.52	385	47	177
10200	45.75	84.95	729.39	139.92	368	46	178
10201	45.75	85.05	743.39	133.54	368	46	178
10202	45.75	85.15	782.19	122.87	339	45	171
10203	45.75	85.25	823.39	114.01	190	25	133
10204	45.75	85.35	828.97	111.52	180	25	101
10205	45.75	85.45	824.47	111.03	182	25	101
10206	45.75	85.55	817.44	111	183	25	110
10207	45.75	85.65	815.44	111.01	183	25	110
10208	45.75	85.75	815.9	111.16	276	39	100
10209	45.75	85.85	811.73	111.11	275	39	100
10210	45.75	85.95	805.59	111.3	275	39	100
10211	45.75	86.05	801.57	111.79	276	39	100
10212	45.75	86.15	797.53	113.07	277	39	107
10213	45.75	86.25	793.68	113.07	277	39	107
10214	45.75	86.35	789.98	113.9	277	39	107
10215	45.75	86.45	784.95	114.85	277	39	107
10216	45.75	86.55	773.67	119.72	278	39	108
10217	45.75	86.65	763.53	122.28	289	40	128
10218	45.75	86.75	751.35	125.51	289	40	128
10219	45.75	86.85	741.15	128.91	297	40	128
10220	45.75	86.95	732.26	133.45	299	40	128
10221	45.75	87.05	728.44	135.52	299	40	128
10222	45.75	87.15	723.64	137.76	299	40	128
10223	45.75	87.25	723.04	139.62	324	43	175
10224	45.75	87.35	734.18	136.6	373	45	168
10225	45.75	87.45	735.57	137.02	373	45	168
10226	45.75	87.55	718.03	143.52	403	48	236
10227	45.75	87.65	697.25	151.42	416	48	239
10228	45.75	87.75	683.66	156.76	416	48	239
10229	45.75	87.85	678.33	160.19	411	48	238
10230	45.75	87.95	667.77	165.2	417	49	242
10231	45.75	88.05	660.97	168.14	417	49	242
10232	45.75	88.15	655.79	170.47	414	49	242
10233	45.75	88.25	649.23	172.39	420	50	247
10234	45.75	88.35	645.96	173.61	420	50	247
10235	45.75	88.45	640.48	176.64	426	50	247
10236	45.75	88.55	635	178.78	424	50	247
10237	45.75	88.65	631.92	179.44	424	50	247
10238	45.75	88.75	633.32	179	424	50	247
10239	45.75	88.85	633.27	178.64	482	55	246
10240	45.75	88.95	630.02	179.18	482	55	246
10241	45.75	89.05	626.63	179.69	489	56	246
10242	45.75	89.15	622.45	179.15	486	56	246
10243	45.75	89.25	618.53	178.11	487	56	246
10244	45.75	89.35	615.45	176.33	491	57	246
10245	45.75	89.45	611.6	173.62	511	63	263
10246	45.75	89.55	603.55	174.09	514	63	263
10247	45.75	89.65	592.36	175.28	531	63	263
10248	45.75	89.75	585.88	174.11	523	63	260
10249	45.75	89.85	580.22	171.95	521	62	260
10250	45.75	89.95	575.63	169.67	532	65	256
10251	45.75	90.05	569.14	168.59	536	65	256
10252	45.75	90.15	565.96	164.79	533	65	256
10253	45.75	90.25	560.5	160.81	579	65	256
10254	45.75	90.35	538.33	163.32	634	73	291
10255	45.75	90.45	512.95	170.07	637	73	291
10256	45.75	90.55	564.22	144.3	631	72	285
10257	45.75	90.65	591.49	126.01	535	66	256
10414	45.65	82.35	611.85	258.97	345	52	182
10415	45.65	82.45	562.73	291.99	426	57	188
10416	45.65	82.55	505.17	333.97	451	59	190
10417	45.65	82.65	483.63	349.61	439	60	191
10418	45.65	82.75	473.31	354.57	396	59	163
10419	45.65	82.85	458.06	362.57	370	59	163
10420	45.65	82.95	455.49	360.56	478	58	162
10421	45.65	83.05	454.38	357.24	486	60	162
10422	45.65	83.15	450.58	355.66	486	60	162
10423	45.65	83.25	438.8	359.38	486	60	162
10424	45.65	83.35	439.27	354.69	486	60	162
10425	45.65	83.45	468.73	330.09	512	60	162
10426	45.65	83.55	487.37	311.79	496	59	160
10427	45.65	83.65	474.73	316.62	478	59	162
10428	45.65	83.75	491.14	300.94	493	59	160
10429	45.65	83.85	511.94	283.13	491	57	160
10430	45.65	83.95	535.89	262.76	502	56	188
10431	45.65	84.05	560.11	243.26	505	56	190
10432	45.65	84.15	578.87	228.59	490	53	181
10433	45.65	84.25	596.13	215.54	456	53	181
10434	45.65	84.35	606.97	207.15	458	53	181
10435	45.65	84.45	620.28	197.93	460	54	181
10436	45.65	84.55	645.49	183.15	421	52	183
10437	45.65	84.65	668.96	168.26	404	52	183
10438	45.65	84.75	712.58	149.66	376	46	178
10439	45.65	84.85	755.89	133.1	368	46	178
10440	45.65	84.95	806.18	119.01	215	27	173
10441	45.65	85.05	831.17	112.89	194	25	133
10442	45.65	85.15	840.15	110.89	185	25	111
10443	45.65	85.25	837.01	111.59	182	25	101
10444	45.65	85.35	832.88	111.48	182	25	101
10445	45.65	85.45	828.47	111.51	182	25	101
10446	45.65	85.55	824.89	111.27	182	25	101
10447	45.65	85.65	823.81	112.01	275	39	100
10448	45.65	85.75	819.42	112.14	275	39	100
10449	45.65	85.85	809.92	112.47	276	39	100
10450	45.65	85.95	804.84	113.12	276	39	100
10451	45.65	86.05	800.18	114.75	277	39	107
10452	45.65	86.15	793.91	115.86	277	39	107
10453	45.65	86.25	787.42	116.1	277	39	107
10454	45.65	86.35	781.97	117.6	277	39	107
10455	45.65	86.45	778.22	120.17	278	39	107
10456	45.65	86.55	772.43	122.04	278	39	108
10457	45.65	86.65	766.57	123.92	281	39	108
10458	45.65	86.75	758.68	126.69	289	40	128
10459	45.65	86.85	748.24	130.55	291	40	128
10460	45.65	86.95	739.72	134.37	295	40	128
10461	45.65	87.05	734.2	137.37	299	40	128
10462	45.65	87.15	728.02	138.93	299	40	128
10463	45.65	87.25	723.99	141.8	323	43	175
10464	45.65	87.35	723.86	142.12	374	45	168
10465	45.65	87.45	726.56	142.97	374	45	168
10466	45.65	87.55	730.72	143.41	395	48	236
10467	45.65	87.65	727.14	145.38	402	48	236
10468	45.65	87.75	716.53	149.59	416	48	239
10469	45.65	87.85	698.02	155.6	419	48	239
10470	45.65	87.95	683.89	161.96	426	49	243
10471	45.65	88.05	668.75	167.98	428	49	243
10472	45.65	88.15	658.49	171.51	413	49	242
10473	45.65	88.25	655.68	172.09	427	50	247
10474	45.65	88.35	646.72	176.6	426	50	247
10475	45.65	88.45	640.23	178.88	424	50	247
10476	45.65	88.55	634.38	180.96	424	50	247
10477	45.65	88.65	630.52	181.83	423	50	247
10478	45.65	88.75	629.25	181.84	428	51	247
10479	45.65	88.85	628.09	182.08	486	56	246
10480	45.65	88.95	625.49	181.41	489	56	246
10481	45.65	89.05	624.41	180.43	489	56	246
10482	45.65	89.15	619.45	179.93	487	56	246
10483	45.65	89.25	615.87	178.76	489	57	246
10484	45.65	89.35	612.32	177.78	489	57	246
10485	45.65	89.45	610.02	175.65	510	63	263
10486	45.65	89.55	605.48	173.79	511	63	263
10487	45.65	89.65	600.63	172.36	514	63	263
10488	45.65	89.75	593.78	171.19	531	63	263
10489	45.65	89.85	588.55	169.46	526	63	260
10490	45.65	89.95	582.96	167.84	511	60	255
10491	45.65	90.05	580.34	164.74	511	60	255
10492	45.65	90.15	576.96	160.04	533	65	256
10493	45.65	90.25	571.17	156.63	533	65	256
10494	45.65	90.35	559.44	155.56	634	72	285
10495	45.65	90.45	558.55	151.49	625	71	285
10496	45.65	90.55	573.91	139.71	553	65	256
10497	45.65	90.65	580.4	130.66	533	65	256
10654	45.55	82.35	620.8	245.9	390	54	184
10655	45.55	82.45	581.81	270.36	410	54	183
10656	45.55	82.55	532.8	307.62	430	57	191
10657	45.55	82.65	490.04	341.64	418	58	188
10658	45.55	82.75	458.65	363.5	402	59	163
10659	45.55	82.85	438.25	373.77	376	58	163
10660	45.55	82.95	421.22	380.37	479	59	165
10661	45.55	83.05	395.72	386.99	451	57	152
10662	45.55	83.15	401.52	380.15	478	59	165
10663	45.55	83.25	426.91	365.9	475	58	162
10664	45.55	83.35	455.85	339.05	473	57	162
10665	45.55	83.45	474.77	320.86	471	59	160
10666	45.55	83.55	496.22	301.47	490	59	160
10667	45.55	83.65	493.53	298.94	497	59	160
10668	45.55	83.75	499.76	292	490	59	160
10669	45.55	83.85	526.03	269.68	515	57	188
10670	45.55	83.95	551.21	249.03	499	56	189
10671	45.55	84.05	573.54	232.09	483	53	181
10672	45.55	84.15	597.88	215.92	470	53	181
10673	45.55	84.25	614.35	204.39	456	54	181
10674	45.55	84.35	630.61	193.99	424	52	183
10675	45.55	84.45	651.3	181.48	421	52	183
10676	45.55	84.55	677.69	166.76	386	48	177
10677	45.55	84.65	712.28	151.58	376	46	178
10678	45.55	84.75	775.12	129.44	357	46	174
10679	45.55	84.85	829.67	114.87	194	25	133
10680	45.55	84.95	845.03	111.13	184	25	111
10681	45.55	85.05	847.3	109.98	180	25	101
10682	45.55	85.15	845.15	110.07	180	25	101
10683	45.55	85.25	841.41	110.04	180	25	101
10684	45.55	85.35	835.84	111.03	182	25	101
10685	45.55	85.45	832.94	112.32	182	25	101
10686	45.55	85.55	828.18	113.62	276	39	100
10687	45.55	85.65	822.89	114.16	276	39	100
10688	45.55	85.75	817.56	114.36	276	39	100
10689	45.55	85.85	809.96	114.25	276	39	100
10690	45.55	85.95	805.36	114.98	277	39	107
10691	45.55	86.05	802.37	115.49	277	39	107
10692	45.55	86.15	795.99	116.32	277	39	107
10693	45.55	86.25	790.47	117.02	277	39	107
10694	45.55	86.35	785.63	119.4	278	39	107
10695	45.55	86.45	781.03	121.92	278	39	107
10696	45.55	86.55	775.44	124.44	280	39	108
10697	45.55	86.65	764.98	127.32	289	40	128
10698	45.55	86.75	759.74	129.17	289	40	128
10699	45.55	86.85	753.35	132.51	291	40	128
10700	45.55	86.95	745.4	136.55	294	40	128
10701	45.55	87.05	738.1	138.13	296	40	128
10702	45.55	87.15	733	139.76	299	40	128
10703	45.55	87.25	726.6	144.81	299	40	128
10704	45.55	87.35	724.48	146.95	394	48	236
10705	45.55	87.45	721.06	148.34	395	48	236
10706	45.55	87.55	715.53	151.94	396	48	236
10707	45.55	87.65	709.5	154.16	402	48	236
10708	45.55	87.75	704.49	156.32	416	48	239
10709	45.55	87.85	701.65	158.23	417	48	239
10710	45.55	87.95	698.63	160.36	419	48	239
10711	45.55	88.05	694.45	161.51	427	49	243
10712	45.55	88.15	684.12	165.34	428	49	243
10713	45.55	88.25	673.44	169.85	428	49	243
10714	45.55	88.35	666.73	171.73	436	50	248
10715	45.55	88.45	659.37	173.97	435	50	248
10716	45.55	88.55	646.63	177.9	433	50	247
10717	45.55	88.65	636.23	180.74	426	50	247
10718	45.55	88.75	630.85	181.95	429	51	247
10719	45.55	88.85	626.83	183.14	487	56	246
10720	45.55	88.95	620.91	184.05	491	57	246
10721	45.55	89.05	617.23	184.03	489	57	246
10722	45.55	89.15	613.36	183.29	489	57	246
10723	45.55	89.25	610.35	182.35	511	63	263
10724	45.55	89.35	606.9	180.28	511	63	263
10725	45.55	89.45	605.35	178.58	514	63	263
10726	45.55	89.55	603.2	176.23	531	63	263
10727	45.55	89.65	596.78	175.48	534	63	263
10728	45.55	89.75	591.64	172.75	534	63	263
10729	45.55	89.85	586.74	171.7	555	68	261
10730	45.55	89.95	584.51	168.32	511	60	255
10731	45.55	90.05	578.3	164.69	533	65	256
10732	45.55	90.15	576.78	159.86	533	65	256
10733	45.55	90.25	571.8	156.77	549	65	256
10734	45.55	90.35	567.44	153.22	550	65	256
10735	45.55	90.45	562.11	150.36	602	68	284
10736	45.55	90.55	571.69	140.32	576	65	256
10737	45.55	90.65	564.85	137.89	576	65	256
10895	45.45	82.45	638.26	223.8	320	48	177
10896	45.45	82.55	605.87	242.07	416	54	183
10897	45.45	82.65	553.36	278.99	437	59	191
10898	45.45	82.75	497.23	324.64	421	58	187
10899	45.45	82.85	459.78	354.87	512	60	162
10900	45.45	82.95	419.99	380.95	475	58	162
10901	45.45	83.05	431.39	368.19	497	60	162
10902	45.45	83.15	464.78	337.25	482	59	162
10903	45.45	83.25	463.79	333.79	478	59	162
10904	45.45	83.35	481.07	316.22	503	59	162
10905	45.45	83.45	496.52	300.18	500	59	160
10906	45.45	83.55	502.11	293.07	523	59	188
10907	45.45	83.65	517.14	277.04	534	59	189
10908	45.45	83.75	520.96	272.65	527	57	189
10909	45.45	83.85	549.81	249.46	538	57	190
10910	45.45	83.95	569.53	234.39	515	56	190
10911	45.45	84.05	595.53	216.64	493	53	181
10912	45.45	84.15	609.85	206.88	474	54	184
10913	45.45	84.25	636.58	192.27	424	52	183
10914	45.45	84.35	664.19	176.44	405	52	183
10915	45.45	84.45	685.21	165.52	386	48	177
10916	45.45	84.55	712.94	152.92	374	46	177
10917	45.45	84.65	749.87	139.15	357	46	174
10918	45.45	84.75	812.6	120.83	207	27	173
10919	45.45	84.85	846.87	111.28	184	25	110
10920	45.45	84.95	851.56	109.77	180	25	101
10921	45.45	85.05	849.51	109.96	182	25	101
10922	45.45	85.15	846	110.05	180	25	101
10923	45.45	85.25	842.96	110.91	180	25	101
10924	45.45	85.35	838.07	112.13	182	25	101
10925	45.45	85.45	834.97	113.57	277	39	107
10926	45.45	85.55	828.17	114.81	277	39	107
10927	45.45	85.65	822.42	115.1	278	39	107
10928	45.45	85.75	816.33	115.39	278	39	107
10929	45.45	85.85	811.17	115.18	278	39	107
10930	45.45	85.95	808.58	115.12	277	39	107
10931	45.45	86.05	804.39	116.44	277	39	107
10932	45.45	86.15	799.17	117.98	277	39	107
10933	45.45	86.25	792.84	119.66	277	39	107
10934	45.45	86.35	788.58	121.81	278	39	107
10935	45.45	86.45	784.4	123.99	278	39	107
10936	45.45	86.55	777.28	126.11	278	39	108
10937	45.45	86.65	766.15	130.12	289	40	128
10938	45.45	86.75	757.9	132.94	291	40	128
10939	45.45	86.85	753.92	136.01	290	40	128
10940	45.45	86.95	748.46	137.55	290	40	128
10941	45.45	87.05	742.44	139.18	296	40	128
10942	45.45	87.15	736.6	143.04	299	40	128
10943	45.45	87.25	729.4	147.28	299	40	128
10944	45.45	87.35	724.93	148.36	374	45	168
10945	45.45	87.45	719.76	151.99	395	48	236
10946	45.45	87.55	714.19	154.99	399	48	236
10947	45.45	87.65	708.17	157.16	402	48	236
10948	45.45	87.75	701	160.74	401	48	236
10949	45.45	87.85	692.96	164.4	416	48	239
10950	45.45	87.95	683.57	168.54	412	48	238
10951	45.45	88.05	674.38	171.36	418	49	242
10952	45.45	88.15	666.24	176.24	418	49	242
10953	45.45	88.25	659.08	178.01	414	49	242
10954	45.45	88.35	653.36	178.79	421	50	247
10955	45.45	88.45	649.96	179.08	420	50	247
10956	45.45	88.55	645.03	180.25	420	50	247
10957	45.45	88.65	641.75	180.11	426	50	247
10958	45.45	88.75	635.41	181.59	429	51	247
10959	45.45	88.85	629.08	182.87	490	56	246
10960	45.45	88.95	619.59	185.64	491	57	246
10961	45.45	89.05	614.03	186.17	489	57	246
10962	45.45	89.15	608.4	186.54	511	63	263
10963	45.45	89.25	604.64	185.79	511	63	263
10964	45.45	89.35	602.54	184.44	507	63	260
[truncated: 15,455 more rows]

## Sheet: 05
Id	Lat	Lon	PET	AET	Plant species richness	Mammal species richness	Bird species richness
108	34.25	78.75	284.236	69.37	188	43	27
109	34.25	79.25	238.28	72.9526	176	35	15
110	34.25	79.75	241.527	67.6832	170	35	15
155	34.75	78.25	266.193	73.9312	198	46	44
156	34.75	78.75	269.988	67.9979	188	43	27
157	34.75	79.25	284.698	58.7428	176	35	15
158	34.75	79.75	288.957	53.0606	183	41	27
159	34.75	80.25	294.873	47.72	183	41	27
201	35.25	77.25	220.02	78.1944	141	30	17
202	35.25	77.75	218.263	72.353	142	30	17
203	35.25	78.25	272.888	65.5555	188	43	27
204	35.25	78.75	271.789	61.7656	184	42	27
205	35.25	79.25	290.991	51.8928	184	42	27
206	35.25	79.75	297.744	45.5692	188	43	27
207	35.25	80.25	286.005	50.8563	184	42	27
208	35.25	80.75	266.824	77.6407	159	28	14
209	35.25	81.25	254.894	78.2055	159	28	14
210	35.25	81.75	233.811	68.636	135	35	25
211	35.25	82.25	228.45	75.5586	135	29	13
213	35.25	83.25	292.577	71.799	136	36	25
214	35.25	83.75	295.937	75.1116	137	37	25
215	35.25	84.25	294.672	82.8187	136	36	25
247	35.75	76.25	214.261	91.8183	285	37	49
248	35.75	76.75	277.181	73.6998	277	36	48
249	35.75	77.25	215.79	73.8895	164	40	29
250	35.75	77.75	281.439	62.0548	165	40	29
251	35.75	78.25	286.644	58.2064	135	40	27
252	35.75	78.75	282.845	57.1976	198	46	44
253	35.75	79.25	290.426	50.8944	214	48	44
254	35.75	79.75	251.092	55.9124	259	53	89
255	35.75	80.25	284.02	53.0708	281	54	89
256	35.75	80.75	289.406	50.9132	229	45	56
257	35.75	81.25	285.244	54.1776	217	44	56
258	35.75	81.75	289.229	56.7184	147	45	56
259	35.75	82.25	291.807	60.7458	147	45	56
260	35.75	82.75	280.013	67.7231	137	37	25
261	35.75	83.25	284.112	72.4596	136	36	25
262	35.75	83.75	291.067	75.8604	137	37	25
263	35.75	84.25	291.869	81.5834	137	37	25
264	35.75	84.75	286.91	89.0471	136	36	25
265	35.75	85.25	286.925	94.5892	149	40	25
266	35.75	85.75	267.369	104.566	149	40	25
267	35.75	86.25	285.954	103.791	149	40	25
294	36.25	75.75	225.515	109.641	391	43	94
295	36.25	76.25	293.089	75.2781	399	43	94
296	36.25	76.75	298.57	60.4788	397	43	94
297	36.25	77.25	289.067	59.072	216	47	60
298	36.25	77.75	295.38	54.0984	159	48	60
299	36.25	78.25	296.754	52.6068	165	49	85
300	36.25	78.75	301.486	48.7336	169	49	85
301	36.25	79.25	329.801	45.8108	297	54	126
302	36.25	79.75	420.827	36.0596	318	56	171
303	36.25	80.25	432.038	35.5064	308	56	171
304	36.25	80.75	543.692	34.0668	309	48	147
305	36.25	81.25	554.794	37.334	309	48	147
306	36.25	81.75	464.625	41.7248	182	51	143
307	36.25	82.25	327.989	54.152	171	51	136
308	36.25	82.75	299.33	60.8048	164	47	113
309	36.25	83.25	291.134	69.6292	153	45	60
310	36.25	83.75	284.689	76.4092	149	44	59
311	36.25	84.25	285.042	80.9988	139	39	42
312	36.25	84.75	290.718	84.6028	154	41	25
313	36.25	85.25	287.472	91.6596	152	41	25
314	36.25	85.75	266.457	100.218	151	41	25
315	36.25	86.25	267.084	105.512	150	40	25
316	36.25	86.75	269.009	114.018	150	40	25
317	36.25	87.25	246.746	129.235	145	34	13
318	36.25	87.75	268.976	124.69	168	41	26
319	36.25	88.25	268.825	126.922	168	41	26
320	36.25	88.75	268.556	132.914	171	41	26
321	36.25	89.25	290.641	133.027	176	42	26
322	36.25	89.75	279.952	142.136	178	42	26
323	36.25	90.25	267.174	147.453	178	42	26
324	36.25	90.75	267.06	154.792	176	42	26
325	36.25	91.25	266.05	164.641	171	41	26
340	36.75	74.75	285.765	102.026	200	35	30
341	36.75	75.25	280.278	92.8657	230	35	48
342	36.75	75.75	312.778	70.3693	450	43	133
343	36.75	76.25	341.409	58.8344	450	43	133
344	36.75	76.75	326.313	54.016	272	49	123
345	36.75	77.25	344.319	47.7644	274	49	124
346	36.75	77.75	328.642	49.6316	178	49	114
347	36.75	78.25	367.114	42.1872	185	51	153
348	36.75	78.75	457.161	35.8024	194	51	171
349	36.75	79.25	578.173	32.8684	161	44	185
350	36.75	79.75	631.879	32.8372	328	54	209
351	36.75	80.25	608.545	33.9704	165	53	205
352	36.75	80.75	727.716	34.0456	319	45	160
353	36.75	81.25	768.226	35.242	177	30	135
354	36.75	81.75	748.851	34.9468	180	32	144
355	36.75	82.25	668.376	36.5532	189	50	159
356	36.75	82.75	611.62	39.4284	186	49	185
357	36.75	83.25	550.823	43.2432	180	49	168
358	36.75	83.75	465.166	49.7956	177	49	168
359	36.75	84.25	352.702	65.4	210	57	150
360	36.75	84.75	297.216	81.8748	203	54	121
361	36.75	85.25	290.585	88.5736	179	47	59
362	36.75	85.75	284.735	95.1876	160	42	42
363	36.75	86.25	267.275	102.655	151	41	25
364	36.75	86.75	284.331	105.634	160	42	42
365	36.75	87.25	284.448	110.318	159	42	42
366	36.75	87.75	287.611	114.006	196	44	43
367	36.75	88.25	292.29	116.439	215	44	43
368	36.75	88.75	294.95	118.472	211	44	43
369	36.75	89.25	296.179	120.536	224	46	43
370	36.75	89.75	298.356	120.388	225	46	43
371	36.75	90.25	299.429	120.537	234	47	44
372	36.75	90.75	297.421	125.18	232	47	44
373	36.75	91.25	312.406	115.162	224	46	43
387	37.25	74.25	217.183	126.579	187	32	30
388	37.25	74.75	294.94	110.295	315	39	65
389	37.25	75.25	327.454	76.9646	391	43	94
390	37.25	75.75	345.825	62.7236	463	46	166
391	37.25	76.25	394.966	48.2984	466	46	166
392	37.25	76.75	520.739	37.7316	301	51	174
393	37.25	77.25	566.791	36.0308	299	51	174
394	37.25	77.75	597.533	36.2532	194	50	171
395	37.25	78.25	660.83	38.5068	203	48	195
396	37.25	78.75	739.371	39.2436	197	39	191
397	37.25	79.25	776.197	37.3316	164	35	192
398	37.25	79.75	816.817	34.256	161	32	183
399	37.25	80.25	824.52	32.2072	154	32	166
400	37.25	80.75	818.83	31.3072	232	27	121
401	37.25	81.25	807.368	30.2832	171	29	121
402	37.25	81.75	788.72	31.0516	173	30	121
403	37.25	82.25	775.251	32.174	173	30	121
404	37.25	82.75	770.694	32.8996	167	30	145
405	37.25	83.25	743.459	31.79	172	30	161
406	37.25	83.75	690.602	31.412	175	33	170
407	37.25	84.25	624.701	34.8584	219	54	182
408	37.25	84.75	535.264	42.6872	224	58	165
409	37.25	85.25	453.657	55.3168	220	58	165
410	37.25	85.75	342.114	82.0916	214	57	154
411	37.25	86.25	297.78	92.1196	202	53	114
412	37.25	86.75	324.52	91.69	185	48	59
413	37.25	87.25	298.232	99.156	185	48	59
414	37.25	87.75	290.785	108.503	240	49	58
415	37.25	88.25	295.403	108.1	215	44	43
416	37.25	88.75	298.499	106.476	234	47	44
417	37.25	89.25	342.783	95.8252	238	49	59
418	37.25	89.75	344.755	94.7632	233	49	59
419	37.25	90.25	340.312	97.1976	241	49	59
420	37.25	90.75	313.691	105.706	240	49	58
421	37.25	91.25	287.062	121.086	210	44	43
436	37.75	74.75	299.519	100.957	319	39	66
437	37.75	75.25	373.234	69.7964	446	43	128
438	37.75	75.75	383.953	59.748	463	46	166
439	37.75	76.25	484.357	45.1416	259	22	193
440	37.75	76.75	650.69	37.8116	201	44	200
441	37.75	77.25	738.97	39.8196	255	33	176
442	37.75	77.75	761.463	42.6708	238	30	166
443	37.75	78.25	793.25	45.8812	178	30	171
444	37.75	78.75	809.332	41.9664	171	30	155
445	37.75	79.25	819.557	36.97	172	30	155
446	37.75	79.75	821.092	33.0436	154	31	168
447	37.75	80.25	821.328	30.6344	249	35	170
448	37.75	80.75	817.652	28.5592	152	31	166
449	37.75	81.25	808.492	27.8292	233	27	121
450	37.75	81.75	796.535	28.1972	174	30	121
451	37.75	82.25	783.114	27.7716	174	30	121
452	37.75	82.75	776.599	26.4492	169	30	145
453	37.75	83.25	771.251	23.6788	167	29	145
454	37.75	83.75	757.094	22.9372	169	30	145
455	37.75	84.25	740.378	24.5116	199	38	158
456	37.75	84.75	715.635	25.5336	199	40	158
457	37.75	85.25	673.87	28.7236	205	42	167
458	37.75	85.75	636.171	33.1756	219	52	182
459	37.75	86.25	483.259	54.0312	230	58	182
460	37.75	86.75	365.732	77.0272	216	57	154
461	37.75	87.25	350.036	87.0096	203	54	121
462	37.75	87.75	326.322	96.1444	265	54	83
463	37.75	88.25	294.567	106.033	240	49	58
464	37.75	88.75	327.586	96.9416	244	50	59
465	37.75	89.25	338.927	93.2372	261	53	83
466	37.75	89.75	348.982	86.5004	264	54	83
467	37.75	90.25	339.896	90.2206	271	54	83
468	37.75	90.75	298.757	101.269	240	49	58
484	38.25	74.75	335.583	105.747	350	41	66
485	38.25	75.25	302.54	111.487	205	21	101
486	38.25	75.75	384.01	72.476	242	22	181
487	38.25	76.25	507.863	53.484	259	22	193
488	38.25	76.75	707.24	43.3772	209	41	200
489	38.25	77.25	790.83	43.1148	193	31	161
490	38.25	77.75	799.432	43.8284	217	29	151
491	38.25	78.25	804.852	43.6184	215	29	151
492	38.25	78.75	809.786	40.3856	171	30	155
493	38.25	79.25	814.026	35.628	171	30	155
494	38.25	79.75	814.074	32.6672	154	31	168
495	38.25	80.25	813.923	28.8396	154	31	168
496	38.25	80.75	813.633	26.2136	155	31	166
497	38.25	81.25	807.987	25.228	235	27	121
498	38.25	81.75	804.179	25.296	172	29	121
499	38.25	82.25	801.586	24.164	172	29	121
500	38.25	82.75	789.444	21.662	167	29	145
501	38.25	83.25	781.816	20.1432	167	29	145
502	38.25	83.75	772.748	19.8248	189	35	142
503	38.25	84.25	765.303	20.4172	189	35	142
504	38.25	84.75	755.494	21.074	189	35	142
505	38.25	85.25	747.052	20.848	191	35	142
506	38.25	85.75	748.184	20.552	195	36	142
507	38.25	86.25	740.07	24.5852	215	46	178
508	38.25	86.75	644.913	36.3628	229	57	183
509	38.25	87.25	544.408	49.2552	321	60	166
510	38.25	87.75	456.149	63.0588	316	60	166
511	38.25	88.25	369.186	78.3628	292	59	143
512	38.25	88.75	349.268	87.8836	279	54	107
513	38.25	89.25	343.29	89.6028	266	54	83
514	38.25	89.75	360.383	78.5036	278	54	107
515	38.25	90.25	417.05	60.6961	274	54	107
530	38.75	73.75	292.731	186.701	168	19	70
531	38.75	74.25	318.973	185.013	187	20	100
532	38.75	74.75	342.038	145.395	197	21	100
533	38.75	75.25	354.301	130.033	255	22	193
534	38.75	75.75	516.631	78.1012	263	22	217
535	38.75	76.25	746.478	53.4244	175	21	179
536	38.75	76.75	805.714	49.118	173	19	154
537	38.75	77.25	799.445	47.474	189	30	161
538	38.75	77.75	801.181	46.1944	134	20	96
539	38.75	78.25	807.134	43.2172	134	20	96
540	38.75	78.75	810.592	39.9068	136	20	96
541	38.75	79.25	809.014	36.3316	172	30	155
542	38.75	79.75	807.239	33.4552	156	31	168
543	38.75	80.25	801.315	29.2376	159	32	168
544	38.75	80.75	804.242	26.5688	162	32	183
545	38.75	81.25	804.823	25.038	155	31	166
546	38.75	81.75	802.132	24.2944	229	27	120
547	38.75	82.25	802.61	23.2648	168	29	121
548	38.75	82.75	797.038	21.8664	168	29	145
549	38.75	83.25	791.087	19.582	168	29	146
550	38.75	83.75	785.553	18.9504	190	35	143
551	38.75	84.25	779.963	19.0844	190	35	143
552	38.75	84.75	773.358	19.7672	190	35	143
553	38.75	85.25	768.829	19.6848	190	35	143
554	38.75	85.75	772.834	19.3624	187	35	143
555	38.75	86.25	782.804	21.2044	187	35	143
556	38.75	86.75	792.368	24.1148	187	36	144
557	38.75	87.25	796.067	25.6676	210	38	131
558	38.75	87.75	766.257	28.3016	281	54	168
559	38.75	88.25	621.66	39.038	287	59	168
560	38.75	88.75	475.858	57.5432	307	61	168
561	38.75	89.25	417.95	65.8356	297	60	153
562	38.75	89.75	396.53	66.5252	291	59	145
563	38.75	90.25	396.858	62.1305	275	54	107
564	38.75	90.75	377.495	61.8529	272	54	83
565	38.75	91.25	382.291	56.5645	261	53	107
566	38.75	91.75	389.841	50.2118	252	53	83
567	38.75	92.25	406.584	44.2873	245	52	107
577	39.25	73.25	300.107	208.522	168	19	70
578	39.25	73.75	299.428	202.803	198	21	100
579	39.25	74.25	343.646	218.282	226	21	138
580	39.25	74.75	363.461	184.448	464	40	237
581	39.25	75.25	602.396	110.927	488	42	294
582	39.25	75.75	761.775	75.7528	150	15	85
583	39.25	76.25	816.087	64.9972	152	8	81
584	39.25	76.75	809.007	60.644	126	14	65
585	39.25	77.25	801.47	56.816	126	17	77
586	39.25	77.75	802.768	53.5324	144	21	118
587	39.25	78.25	810.556	47.1764	144	21	118
588	39.25	78.75	815.024	42.868	148	21	118
589	39.25	79.25	813.473	39.9924	147	21	118
590	39.25	79.75	804.058	36.2448	152	31	167
591	39.25	80.25	801.024	30.894	152	31	167
592	39.25	80.75	799.669	28.7232	151	31	168
593	39.25	81.25	798.916	26.6392	151	31	166
594	39.25	81.75	800.478	25.3916	227	27	121
595	39.25	82.25	804.154	23.818	167	29	122
596	39.25	82.75	805.035	23.1872	163	29	146
597	39.25	83.25	802.425	21.0664	164	29	146
598	39.25	83.75	798.448	20.064	186	35	143
599	39.25	84.25	796.632	19.8828	186	35	143
600	39.25	84.75	794.492	19.964	186	35	143
601	39.25	85.25	791.372	20.0004	188	36	144
602	39.25	85.75	791.628	20.5268	187	36	144
603	39.25	86.25	792.912	21.8272	187	36	144
604	39.25	86.75	798.116	22.8064	185	36	144
605	39.25	87.25	813.192	23.7756	201	37	131
606	39.25	87.75	829.984	24.4404	196	36	126
607	39.25	88.25	833.252	23.4956	195	36	126
608	39.25	88.75	805.011	23.366	227	40	144
609	39.25	89.25	761.036	24.9336	235	42	144
610	39.25	89.75	675.89	29.184	287	59	168
611	39.25	90.25	560.838	37.5324	286	59	168
612	39.25	90.75	527.471	38.6944	298	60	166
613	39.25	91.25	520.78	36.1908	287	59	166
614	39.25	91.75	500.02	35.7312	295	60	153
615	39.25	92.25	529.612	25.6941	269	58	153
616	39.25	92.75	510.923	25.0454	270	58	153
626	39.75	73.75	369.681	248.401	435	38	164
627	39.75	74.25	437.619	251.499	456	40	237
628	39.75	74.75	463.558	209.429	476	41	261
629	39.75	75.25	527.526	169.977	482	42	261
630	39.75	75.75	625.721	125.335	292	41	291
631	39.75	76.25	720.907	92.868	287	39	290
632	39.75	76.75	759.047	82.1756	288	38	286
633	39.75	77.25	738.625	78.9276	137	17	79
634	39.75	77.75	759.086	71.338	138	17	79
635	39.75	78.25	790.247	60.3032	154	22	121
636	39.75	78.75	809.803	50.2508	155	22	121
637	39.75	79.25	806.962	46.4692	151	22	119
638	39.75	79.75	800.864	42.18	146	21	119
639	39.75	80.25	793.815	36.3316	126	24	147
640	39.75	80.75	790.549	33.0088	126	24	147
641	39.75	81.25	791.035	31.028	298	37	252
642	39.75	81.75	797.421	29.1084	294	37	252
643	39.75	82.25	806.625	26.7784	129	21	134
644	39.75	82.75	813.873	25.1144	129	21	134
645	39.75	83.25	816.349	23.6352	129	21	134
646	39.75	83.75	813.902	22.8184	187	36	144
647	39.75	84.25	811.284	22.1672	185	36	144
648	39.75	84.75	810.402	21.684	185	36	144
649	39.75	85.25	808.492	21.8716	185	36	144
650	39.75	85.75	809.764	22.2168	185	36	144
651	39.75	86.25	810.041	22.588	184	36	144
652	39.75	86.75	810.624	24.412	184	36	144
653	39.75	87.25	815.912	24.892	201	37	131
654	39.75	87.75	820.002	24.5828	196	36	126
655	39.75	88.25	826.91	23.864	195	36	126
656	39.75	88.75	831.404	22.7564	195	35	126
657	39.75	89.25	836.969	21.3008	193	35	126
658	39.75	89.75	838.032	20.068	196	36	126
659	39.75	90.25	829.133	18.8572	214	38	131
660	39.75	90.75	786.59	18.902	219	38	131
661	39.75	91.25	743.75	18.9184	227	40	144
662	39.75	91.75	711.435	18.6548	228	42	144
663	39.75	92.25	697.458	17.8636	247	43	152
664	39.75	92.75	664.076	18.3216	247	43	152
674	40.25	73.75	329.826	248.411	310	33	74
675	40.25	74.25	363.478	262.973	422	38	152
676	40.25	74.75	358.933	265.52	435	38	164
677	40.25	75.25	394.128	242.948	456	40	237
678	40.25	75.75	436.609	203.568	476	41	261
679	40.25	76.25	494.922	164.717	286	41	257
680	40.25	76.75	547.565	140.743	291	42	257
681	40.25	77.25	625.932	118.953	289	41	257
682	40.25	77.75	620.865	115.985	290	33	292
683	40.25	78.25	646.31	108.514	217	29	283
684	40.25	78.75	707.272	87.5324	219	28	279
685	40.25	79.25	783.471	62.8144	155	22	121
686	40.25	79.75	787.983	50.7388	197	25	245
687	40.25	80.25	783.542	43.27	125	24	147
688	40.25	80.75	778.703	38.9264	125	24	147
689	40.25	81.25	780.9	37.6908	294	37	252
690	40.25	81.75	794.102	35.7008	297	37	255
691	40.25	82.25	809.528	32.6696	128	21	134
692	40.25	82.75	822.445	30.122	128	21	134
693	40.25	83.25	829.506	28.26	128	21	134
694	40.25	83.75	829.302	27.1376	128	21	134
695	40.25	84.25	825.95	26.6572	246	30	249
696	40.25	84.75	823.55	26.4184	246	30	249
697	40.25	85.25	820.598	26.686	247	30	249
698	40.25	85.75	818.362	27.1892	247	30	249
699	40.25	86.25	815.888	28.3116	247	30	249
700	40.25	86.75	814.322	29.5652	247	30	249
701	40.25	87.25	812.178	30.5588	241	29	237
702	40.25	87.75	811.677	29.9084	240	29	237
703	40.25	88.25	816.299	27.0144	195	36	126
704	40.25	88.75	822.221	24.1948	194	35	126
705	40.25	89.25	829.032	22.4512	193	35	126
706	40.25	89.75	835.17	20.5972	193	35	126
707	40.25	90.25	839.397	19.1204	191	33	121
708	40.25	90.75	841.844	16.5808	193	35	126
709	40.25	91.25	837.033	15.4728	204	37	131
710	40.25	91.75	807.237	15.7832	214	38	131
711	40.25	92.25	796.282	16.0512	210	38	131
712	40.25	92.75	794.827	17.3843	203	37	131
713	40.25	93.25	790.991	22.3704	201	37	131
724	40.75	74.75	314.579	249.981	289	30	58
725	40.75	75.25	361.575	269.836	349	34	104
726	40.75	75.75	364.845	261.309	346	34	104
728	40.75	76.75	364.319	213.09	263	38	161
729	40.75	77.25	392.147	198.651	270	34	234
730	40.75	77.75	443.085	185.327	274	34	234
731	40.75	78.25	500.446	175.284	287	34	258
732	40.75	78.75	547.062	159.096	225	30	283
733	40.75	79.25	609.254	127.954	227	30	284
734	40.75	79.75	708.748	81.8964	363	46	287
735	40.75	80.25	762.646	54.4792	131	25	147
736	40.75	80.75	760.95	50.6852	294	37	252
737	40.75	81.25	770.184	49.4832	297	37	255
738	40.75	81.75	789.787	47.1732	294	37	255
739	40.75	82.25	809.597	43.7008	125	21	131
740	40.75	82.75	826.869	39.3796	125	21	131
741	40.75	83.25	834.176	37.0412	125	21	131
742	40.75	83.75	830.657	36.0648	125	21	131
743	40.75	84.25	825.148	35.5932	239	29	237
744	40.75	84.75	821.969	35.1536	239	29	237
745	40.75	85.25	822.139	34.38	239	29	237
746	40.75	85.75	823.228	33.8784	241	29	237
747	40.75	86.25	821.777	34.6424	241	29	237
748	40.75	86.75	816.888	35.6668	241	29	237
749	40.75	87.25	809.936	35.976	241	29	237
750	40.75	87.75	804.757	35.3048	240	29	237
751	40.75	88.25	794.782	33.0416	256	31	250
752	40.75	88.75	782.192	30.7272	258	31	250
753	40.75	89.25	779.801	28.3828	258	31	250
754	40.75	89.75	791.932	25.6024	252	30	249
755	40.75	90.25	822.921	22.042	210	38	131
756	40.75	90.75	836.281	19.4284	195	35	126
757	40.75	91.25	832.546	18.4004	202	37	131
758	40.75	91.75	762.54	22.3688	214	38	131
759	40.75	92.25	719.52	25.8336	223	40	144
760	40.75	92.75	735.156	25.954	227	40	144
761	40.75	93.25	719.113	28.6443	227	40	144
762	40.75	93.75	658.056	36.722	229	41	142
776	41.25	76.75	336.848	247.423	236	29	102
777	41.25	77.25	303.264	254.405	229	28	72
778	41.25	77.75	330.922	247.138	254	32	150
779	41.25	78.25	361.508	234.931	281	34	236
780	41.25	78.75	471.493	218.581	256	44	258
781	41.25	79.25	621.085	165.96	258	43	294
782	41.25	79.75	692.81	113.692	248	37	282
783	41.25	80.25	710.295	85.6924	311	48	289
784	41.25	80.75	718.017	81.5516	292	47	287
785	41.25	81.25	739.723	77.834	301	47	291
786	41.25	81.75	772.144	69.2156	212	28	277
787	41.25	82.25	801.12	60.1336	195	26	250
788	41.25	82.75	822.404	52.158	128	21	134
789	41.25	83.25	831.92	46.8052	282	36	250
790	41.25	83.75	822.421	45.4732	282	36	250
791	41.25	84.25	812.638	46.0836	239	26	237
792	41.25	84.75	810.165	46.452	238	26	237
793	41.25	85.25	813.873	45.8252	240	29	237
794	41.25	85.75	820.642	44.3696	263	38	233
795	41.25	86.25	821.979	43.6936	241	29	237
796	41.25	86.75	794.398	47.8824	268	33	275
797	41.25	87.25	722.407	59.12	271	34	283
798	41.25	87.75	648.355	70.0748	272	35	287
799	41.25	88.25	633.917	66.7564	271	35	287
800	41.25	88.75	695.425	49.374	265	33	280
801	41.25	89.25	682.483	46.4416	266	32	273
802	41.25	89.75	667.889	44.0468	264	32	272
803	41.25	90.25	708.845	35.664	223	40	144
804	41.25	90.75	764.432	28.0928	238	28	231
805	41.25	91.25	800.125	23.8424	229	27	230
806	41.25	91.75	785.943	24.5588	210	38	131
807	41.25	92.25	732.191	29.5356	348	51	274
808	41.25	92.75	692.321	34.852	360	53	272
809	41.25	93.25	708.512	34.7812	344	51	271
810	41.25	93.75	691.39	37.6785	343	50	271
811	41.25	94.25	663.861	44.1912	334	47	245
812	41.25	94.75	630.405	51.0001	316	47	244
828	41.75	78.75	344.891	275.37	241	42	228
829	41.75	79.25	456.425	256.339	260	44	293
830	41.75	79.75	457.437	253.31	348	56	301
831	41.75	80.25	396.949	270.646	343	56	265
832	41.75	80.75	481.384	230.881	348	56	301
833	41.75	81.25	561.555	185.937	345	48	299
834	41.75	81.75	658.019	136.049	328	43	298
835	41.75	82.25	701.008	108.428	328	42	298
836	41.75	82.75	733.871	87.54	367	46	303
837	41.75	83.25	754.821	74.5012	368	46	303
838	41.75	83.75	761.773	68.6568	345	43	292
839	41.75	84.25	773.213	64.5472	256	27	250
840	41.75	84.75	784.808	61.7944	248	27	249
841	41.75	85.25	794.58	60.7588	280	41	246
842	41.75	85.75	750.431	70.348	305	48	284
843	41.75	86.25	752.447	70.1556	298	46	283
844	41.75	86.75	714.3	79.2772	245	31	277
845	41.75	87.25	691.359	82.7004	358	33	275
846	41.75	87.75	667.847	82.5628	358	33	275
847	41.75	88.25	646.603	79.2616	347	33	278
848	41.75	88.75	705.176	57.7096	265	26	252
849	41.75	89.25	754.436	41.8648	335	32	260
850	41.75	89.75	755.694	37.3296	239	28	231
851	41.75	90.25	710.915	40.9748	244	28	231
852	41.75	90.75	698.546	40.8552	239	27	228
853	41.75	91.25	728.786	35.8532	230	26	228
854	41.75	91.75	726.873	36.6848	233	27	228
855	41.75	92.25	733.867	36.4424	332	48	249
856	41.75	92.75	731.211	37.5976	328	47	249
857	41.75	93.25	724.043	38.41	328	47	249
858	41.75	93.75	707.327	40.4808	331	48	249
859	41.75	94.25	673.394	45.9864	340	48	248
860	41.75	94.75	622.766	56.3094	361	53	273
861	41.75	95.25	560.634	71.0232	371	55	281
862	41.75	95.75	509.707	86.8917	352	54	255
863	41.75	96.25	489.31	94.5185	329	51	228
878	42.25	79.75	252.469	237.453	240	41	74
879	42.25	80.25	276.934	276.934	302	49	170
880	42.25	80.75	337.707	337.707	315	46	237
881	42.25	81.25	343.78	343.78	329	47	263
882	42.25	81.75	373.472	321.88	333	48	263
883	42.25	82.25	448.382	264.059	337	48	263
884	42.25	82.75	522.252	198.275	344	48	298
885	42.25	83.25	480.787	201.543	392	50	304
886	42.25	83.75	423.861	216.516	390	50	303
887	42.25	84.25	453.622	195.747	292	32	283
888	42.25	84.75	471.527	184.642	292	31	287
889	42.25	85.25	446.989	197.078	623	51	298
890	42.25	85.75	539.422	160.867	617	50	294
891	42.25	86.25	702.765	109.325	603	48	295
892	42.25	86.75	687.073	113.952	379	35	280
893	42.25	87.25	636.072	123.856	379	35	280
894	42.25	87.75	649.043	111.301	348	33	278
895	42.25	88.25	654.594	98.1628	272	31	260
896	42.25	88.75	678.67	79.794	266	29	253
897	42.25	89.25	743.409	53.1216	322	31	236
898	42.25	89.75	836.338	32.9404	229	27	230
899	42.25	90.25	808.43	33.8528	230	27	230
900	42.25	90.75	765.201	37.4624	236	27	231
901	42.25	91.25	760.979	36.8216	230	27	230
902	42.25	91.75	779.078	34.4432	318	46	248
903	42.25	92.25	843.921	28.362	294	44	235
904	42.25	92.75	860.309	27.4608	286	42	235
905	42.25	93.25	835.898	29.614	288	42	235
906	42.25	93.75	798.607	32.5404	294	44	235
907	42.25	94.25	753.598	37.3984	317	46	248
908	42.25	94.75	698.422	44.686	332	48	249
909	42.25	95.25	637.373	54.9232	362	54	273
910	42.25	95.75	574.484	68.6336	381	56	284
911	42.25	96.25	563.054	71.6909	365	55	280
927	42.75	80.25	488.534	380.655	843	67	271
928	42.75	80.75	492.883	390.113	844	67	271
929	42.75	81.25	454.187	396.906	870	67	309
930	42.75	81.75	410.495	373.667	698	68	309
931	42.75	82.25	377.316	352.577	683	68	308
932	42.75	82.75	356.443	346.341	550	50	241
933	42.75	83.25	353.547	325.012	489	46	173
934	42.75	83.75	386.943	269.89	531	49	241
935	42.75	84.25	398.671	251.866	529	48	241
936	42.75	84.75	366.645	271.097	531	48	241
937	42.75	85.25	360.439	276.865	493	46	173
938	42.75	85.75	363.414	271.488	576	51	265
939	42.75	86.25	440.894	238.111	603	50	293
940	42.75	86.75	373.801	255.735	587	51	265
941	42.75	87.25	379.066	243.844	360	35	251
942	42.75	87.75	535.072	177.822	381	35	283
943	42.75	88.25	783.244	86.656	276	32	263
944	42.75	88.75	933.484	41.4488	264	26	252
945	42.75	89.25	1014.4	18.8972	243	28	209
946	42.75	89.75	988.986	22.338	211	26	219
947	42.75	90.25	895.399	31.1904	207	25	207
948	42.75	90.75	912.701	27.4432	209	25	212
949	42.75	91.25	932.918	23.5872	211	26	219
950	42.75	91.75	920.043	23.3616	273	40	222
951	42.75	92.25	960.28	20.7744	270	40	221
952	42.75	92.75	903.88	27.7092	284	41	228
953	42.75	93.25	816.781	37.866	288	42	235
954	42.75	93.75	756.941	44.2452	380	54	277
955	42.75	94.25	613.312	75.554	417	60	289
956	42.75	94.75	542.532	89.5024	413	61	288
957	42.75	95.25	583.986	68.9868	378	55	281
958	42.75	95.75	624.42	56.1404	344	51	271
959	42.75	96.25	618.993	56.2222	348	47	256
975	43.25	80.25	459.628	450.716	741	64	245
976	43.25	80.75	478.54	464.441	875	66	310
977	43.25	81.25	481.726	458.502	868	67	309
978	43.25	81.75	547.677	345.236	718	67	312
979	43.25	82.25	573.776	263.408	716	66	312
980	43.25	82.75	568.971	225.202	745	67	314
981	43.25	83.25	492.18	249.497	835	68	320
982	43.25	83.75	443.757	261.574	831	69	320
983	43.25	84.25	408.842	271.106	797	67	317
984	43.25	84.75	366.051	300.182	577	51	265
985	43.25	85.25	351.92	315.479	493	46	173
986	43.25	85.75	353.369	310.497	550	50	241
987	43.25	86.25	352.469	307.164	541	50	241
988	43.25	86.75	376.751	281.686	395	60	298
989	43.25	87.25	406.379	262.905	974	55	254
990	43.25	87.75	518.597	219.736	279	34	261
991	43.25	88.25	642.721	161.808	274	31	260
992	43.25	88.75	625.081	142.468	365	38	272
993	43.25	89.25	560.598	146.068	370	39	272
994	43.25	89.75	520.819	150.625	370	39	272
995	43.25	90.25	561.343	122.744	283	37	267
996	43.25	90.75	645.497	84.0188	281	37	267
997	43.25	91.25	699.997	59.2128	273	35	266
998	43.25	91.75	738.578	47.532	371	54	277
999	43.25	92.25	654.205	88.3184	417	60	289
1000	43.25	92.75	602.387	121.697	418	60	289
1001	43.25	93.25	531.019	144.85	415	60	289
1002	43.25	93.75	514.775	141.884	413	60	288
1003	43.25	94.25	407.948	163.862	383	54	244
1004	43.25	94.75	515.64	105.328	406	56	272
1005	43.25	95.25	664.747	52.8684	385	51	268
1006	43.25	95.75	729.2	39.5658	333	44	235
1007	43.25	96.25	687.756	43.7755	320	43	235
1023	43.75	80.25	734.76	221.429	328	43	187
1024	43.75	80.75	700.384	256.686	555	55	293
1025	43.75	81.25	668.163	276.842	574	57	295
1026	43.75	81.75	663.872	242.58	622	51	236
1027	43.75	82.25	612.092	238.04	602	59	304
1028	43.75	82.75	573.173	232.773	623	64	309
1029	43.75	83.25	498.512	262.541	626	65	309
1030	43.75	83.75	379.937	326.026	622	66	309
1031	43.75	84.25	354.318	352.894	518	63	244
1032	43.75	84.75	350.794	347.832	421	65	306
1033	43.75	85.25	357.255	333.02	671	64	307
1034	43.75	85.75	419.619	281.064	700	65	310
1035	43.75	86.25	478.588	258.265	743	63	304
1036	43.75	86.75	574.354	226.273	422	59	302
1037	43.75	87.25	643.302	216.035	1039	50	285
1038	43.75	87.75	633.125	223.464	1129	55	289
1039	43.75	88.25	432.766	257.947	1084	57	286
1040	43.75	88.75	415.571	247.154	346	55	269
1041	43.75	89.25	518.368	200.295	347	54	269
1042	43.75	89.75	589.401	158.776	755	62	303
1043	43.75	90.25	550.106	147.946	391	62	301
1044	43.75	90.75	570.068	120.087	388	62	298
1045	43.75	91.25	582.511	103.467	381	59	297
1046	43.75	91.75	571.045	113.286	517	58	300
1047	43.75	92.25	515.642	163.412	476	57	264
1048	43.75	92.75	552.472	177.201	517	60	299
1049	43.75	93.25	520.366	186.921	503	61	265
1050	43.75	93.75	469.992	169.586	534	63	304
1051	43.75	94.25	620.267	88.9044	407	55	272
1052	43.75	94.75	759.235	42.5672	385	51	268
1053	43.75	95.25	780.003	35.2952	277	38	223
1054	43.75	95.75	770.825	34.791	275	38	223
1071	44.25	80.25	607.571	309.814	593	61	245
1072	44.25	80.75	624.254	297.643	597	62	245
1073	44.25	81.25	536.173	371.142	596	62	245
1074	44.25	81.75	489.005	389.932	644	57	245
1075	44.25	82.25	499.813	335.418	564	60	304
1076	44.25	82.75	514.6	279.856	566	60	304
1077	44.25	83.25	384.046	362.69	560	60	303
1078	44.25	83.75	475.207	279.637	459	66	312
1079	44.25	84.25	565.792	222.735	458	66	312
1080	44.25	84.75	625.057	195.735	458	65	312
1081	44.25	85.25	691.24	168.734	662	58	298
1082	44.25	85.75	747.642	151.328	582	53	269
1083	44.25	86.25	755.208	154.783	651	49	264
1084	44.25	86.75	763.641	161.329	347	44	259
1085	44.25	87.25	766.44	171.03	294	39	236
1086	44.25	87.75	750.912	177.837	333	39	260
1087	44.25	88.25	706.597	181.287	579	50	292
1088	44.25	88.75	708.967	164.775	317	41	232
1089	44.25	89.25	707.473	154.846	273	36	213
1090	44.25	89.75	692.02	143.896	495	42	251
1091	44.25	90.25	683.707	114.039	296	45	249
1092	44.25	90.75	666.085	93.908	314	48	262
1093	44.25	91.25	642.797	85.3708	346	53	288
1094	44.25	91.75	600.716	102.478	478	56	292
1095	44.25	92.25	586.176	122.545	495	55	297
1096	44.25	92.75	630.462	115.423	478	56	292
1097	44.25	93.25	666.631	98.866	461	53	291
1098	44.25	93.75	712.869	70.0528	449	53	292
1099	44.25	94.25	749.642	49.5974	358	44	252
1100	44.25	94.75	734.4	46.2983	301	42	234
1101	44.25	95.25	714.708	44.9259	322	43	235
1118	44.75	79.75	333.085	333.085	286	32	53
1119	44.75	80.25	358.24	358.24	381	39	71
1120	44.75	80.75	376.443	376.443	407	39	78
1121	44.75	81.25	479.949	410.39	421	40	79
1122	44.75	81.75	561.323	311.368	489	62	149
1123	44.75	82.25	696.201	176.749	482	60	147
1124	44.75	82.75	752.567	121.612	373	43	237
1125	44.75	83.25	763.983	117.759	496	53	291
1126	44.75	83.75	784.25	122.611	346	45	238
1127	44.75	84.25	807.828	129.915	308	42	171
1128	44.75	84.75	828.281	131.862	307	42	171
1129	44.75	85.25	829.788	128.811	382	41	170
1130	44.75	85.75	821.533	128.522	382	41	170
1131	44.75	86.25	806.511	133.9	398	38	138
1132	44.75	86.75	785.496	145.037	263	35	167
1133	44.75	87.25	763.175	158.781	279	39	232
1134	44.75	87.75	740.088	168.694	305	33	236
1135	44.75	88.25	707.298	175.929	414	36	244
1136	44.75	88.75	711.156	165.391	268	36	208
1137	44.75	89.25	696.278	158.249	283	38	220
1138	44.75	89.75	680.254	145.076	542	47	264
1139	44.75	90.25	682.555	117.58	557	47	264
1140	44.75	90.75	651.429	102.487	588	49	264
1141	44.75	91.25	661.744	82.3936	349	53	288
1142	44.75	91.75	655.52	78.3388	461	53	291
1143	44.75	92.25	664.173	77.8512	528	60	305
1144	44.75	92.75	735.566	59.8624	502	57	301
1145	44.75	93.25	695.083	70.3733	523	59	304
1146	44.75	93.75	702.902	64.8904	511	58	301
1147	44.75	94.25	710.852	58.0626	357	44	251
1167	45.25	80.25	303.982	303.982	332	36	66
1168	45.25	80.75	391.051	391.051	402	39	77
1169	45.25	81.25	479.822	385.873	422	40	79
1170	45.25	81.75	490.304	370.964	486	62	149
1171	45.25	82.25	594.102	253.187	486	61	149
1172	45.25	82.75	620.284	217.689	583	61	196
1173	45.25	83.25	562.921	246.476	581	61	196
1174	45.25	83.75	637.03	194.435	559	60	194
1175	45.25	84.25	728.884	152.695	476	54	185
1176	45.25	84.75	822.363	122.136	221	28	178
1177	45.25	85.25	840.764	115.365	181	25	110
1178	45.25	85.75	818.83	118.936	394	38	138
1179	45.25	86.25	797.137	124.487	416	38	170
1180	45.25	86.75	763.514	137.513	273	35	167
1181	45.25	87.25	736.373	151.142	389	48	236
1182	45.25	87.75	705.123	165.928	411	48	239
1183	45.25	88.25	670.94	178.264	418	50	247
1184	45.25	88.75	655.292	178.381	434	52	248
1185	45.25	89.25	606.277	187.861	566	68	264
1186	45.25	89.75	575.448	181.604	566	68	264
1187	45.25	90.25	565.359	160.546	605	69	284
1188	45.25	90.75	504.97	165.086	735	62	300
1189	45.25	91.25	503.622	148.99	746	62	303
1190	45.25	91.75	586.005	101.69	486	56	292
1191	45.25	92.25	527.292	130.221	510	58	299
1192	45.25	92.75	597.489	99.8044	494	55	297
1193	45.25	93.25	489.741	148.158	432	52	232
1219	45.75	82.25	595.637	274.022	429	57	192
1220	45.75	82.75	467.791	364.451	470	62	196
1221	45.75	83.25	475.316	337.992	578	62	198
1222	45.75	83.75	519.247	285.362	567	60	195
1223	45.75	84.25	577.059	229.657	546	59	193
1224	45.75	84.75	689.857	160.006	459	54	185
1225	45.75	85.25	794.344	119.708	221	28	178
1226	45.75	85.75	807.556	112.344	275	39	108
1227	45.75	86.25	788.638	114.967	275	39	108
1228	45.75	86.75	749.654	126.547	319	43	175
1229	45.75	87.25	722.361	139.177	332	43	175
1230	45.75	87.75	693.734	153.818	419	49	243
1231	45.75	88.25	656.602	169.968	428	50	248
1232	45.75	88.75	634.496	177.908	427	51	247
1233	45.75	89.25	616.508	177.693	509	63	263
1234	45.75	89.75	589.753	172.76	551	68	264
1235	45.75	90.25	565.274	159.404	647	74	294
1236	45.75	90.75	575.522	132.242	605	69	284
1267	46.25	82.25	610.468	283.971	299	47	176
1268	46.25	82.75	624.013	276.833	442	59	192
1269	46.25	83.25	646.803	248.918	453	59	192
1270	46.25	83.75	652.39	227.735	396	57	191
1271	46.25	84.25	553.656	261.432	430	61	194
1272	46.25	84.75	640.659	191.878	430	60	192
1273	46.25	85.25	714.172	142.064	519	55	198
1274	46.25	85.75	719.525	124.88	459	52	191
1275	46.25	86.25	712.199	121.385	377	44	183
1276	46.25	86.75	698.287	126.546	367	44	179
1277	46.25	87.25	683.574	136.815	419	49	243
1278	46.25	87.75	678.206	145.742	419	49	243
1279	46.25	88.25	649.846	161.74	424	50	248
1280	46.25	88.75	632.991	169.804	477	55	246
1281	46.25	89.25	619.68	171.292	506	63	263
1282	46.25	89.75	604.516	166.457	524	63	263
1283	46.25	90.25	573.056	158.274	632	73	288
1284	46.25	90.75	554.642	136.537	658	75	291
1285	46.25	91.25	532.9	126.592	644	74	291
1316	46.75	82.75	654.615	276.834	705	52	193
1317	46.75	83.25	624.488	291.214	941	60	207
1318	46.75	83.75	592.111	288.055	438	62	195
1319	46.75	84.25	556.1	286.825	432	60	191
1320	46.75	84.75	474.009	299.274	428	61	194
1321	46.75	85.25	501.223	239.868	604	59	201
1322	46.75	85.75	542.811	179.734	611	59	201
1323	46.75	86.25	565.371	162.463	604	58	201
1324	46.75	86.75	606.544	149.1	469	52	190
1325	46.75	87.25	665.272	133.7	456	58	265
1326	46.75	87.75	671.103	139.37	418	49	243
1327	46.75	88.25	648.573	155.745	425	50	248
1328	46.75	88.75	632.006	164.296	487	56	246
1329	46.75	89.25	612.54	168.979	509	63	263
1330	46.75	89.75	578.801	167.82	662	77	299
1331	46.75	90.25	519.161	166.732	673	76	293
1332	46.75	90.75	452.013	168.551	658	77	293
1333	46.75	91.25	434.094	171.048	598	76	259
1364	47.25	82.75	553.675	325.828	723	54	193
1365	47.25	83.25	449.268	357.548	909	60	206
1366	47.25	83.75	384.277	384.277	374	60	165
1368	47.25	84.75	499.386	286.99	398	59	186
1369	47.25	85.25	362.548	362.548	571	59	169
1370	47.25	85.75	443.359	274.127	426	70	296
1371	47.25	86.25	525.787	202.121	422	66	294
1372	47.25	86.75	608.846	154.939	411	61	287
1373	47.25	87.25	661.55	136.709	434	51	248
1374	47.25	87.75	666.696	143.44	408	48	239
1375	47.25	88.25	648.711	158.437	433	51	248
1376	47.25	88.75	615.279	160.653	483	61	266
1377	47.25	89.25	560.539	159.682	681	78	301
1378	47.25	89.75	489.994	161.123	680	80	301
1379	47.25	90.25	406.895	180.569	620	79	297
1380	47.25	90.75	381.213	203.106	539	71	233
1418	47.75	85.75	632.77	179.709	352	48	241
1419	47.75	86.25	630.694	167.979	367	56	258
1420	47.75	86.75	625.059	168.153	868	64	294
1421	47.75	87.25	624.91	167.236	898	67	295
1422	47.75	87.75	606.711	174.733	1065	76	297
1423	47.75	88.25	568.852	176.956	1110	78	299
1424	47.75	88.75	500.235	163.924	546	72	302
1425	47.75	89.25	447.84	150.874	668	80	298
1426	47.75	89.75	402.991	165.185	598	80	262
1427	47.75	90.25	384.895	183.742	562	79	262
1466	48.25	85.75	630.115	204.759	547	56	261
1467	48.25	86.25	580.221	234.442	691	68	297
1468	48.25	86.75	540.39	249.416	699	69	297
1469	48.25	87.25	508.17	239.276	948	71	302
1470	48.25	87.75	443.709	226.666	1078	78	298
1471	48.25	88.25	397.628	215.078	1015	79	294
1472	48.25	88.75	391.819	193.998	483	71	262
1473	48.25	89.25	400.878	161.011	597	79	262
1474	48.25	89.75	400.489	149.647	495	71	235
1516	48.75	86.75	425.506	323.647	687	71	298
1517	48.75	87.25	403.114	314.416	931	74	299
1518	48.75	87.75	391.246	274.259	921	74	299
1519	48.75	88.25	376.534	253.804	686	67	240
1564	49.25	86.75	387.177	366.07	630	70	261
1565	49.25	87.25	376.699	349.792	637	72	261
1566	49.25	87.75	359.565	326.856	809	74	265

## Sheet: 10
Id	Lat	Lon	PET	AET	Plant species richness	Mammal species richness	Bird species richness
30	34.5	78.5	270.331	69.7565	198	46	44
31	34.5	79.5	284.813	57.679	183	41	27
32	34.5	80.5	294.528	47.72	183	41	27
52	35.5	76.5	267.317	78.6793	285	37	49
53	35.5	77.5	251.139	67.9047	165	40	29
54	35.5	78.5	280.091	60.506	198	46	44
55	35.5	79.5	289.696	51.0672	259	53	89
56	35.5	80.5	280.347	54.3187	262	46	79
57	35.5	81.5	268.728	60.0946	147	45	56
58	35.5	82.5	286.914	64.1113	147	45	56
59	35.5	83.5	289.569	74.0891	137	37	25
60	35.5	84.5	290.442	84.5889	137	37	25
61	35.5	85.5	265.436	99.6225	149	40	25
62	35.5	86.5	285.59	103.791	149	40	25
74	36.5	74.5	285.414	102.026	200	35	30
75	36.5	75.5	300.283	75.241	450	43	133
76	36.5	76.5	303.166	62.0326	450	43	133
77	36.5	77.5	301.614	52.6416	274	49	124
78	36.5	78.5	351.604	44.8325	194	51	171
79	36.5	79.5	479.096	36.894	344	57	209
80	36.5	80.5	567.469	34.3973	324	48	160
81	36.5	81.5	617.834	37.3119	191	51	159
82	36.5	82.5	453.834	47.7346	189	51	159
83	36.5	83.5	368.3	59.7693	180	49	168
84	36.5	84.5	297.86	78.2191	210	57	150
85	36.5	85.5	285.514	93.9096	179	47	59
86	36.5	86.5	267.237	105.91	160	42	42
87	36.5	87.5	267.619	115.344	159	42	42
88	36.5	88.5	291.503	119.472	215	44	43
89	36.5	89.5	294.782	127.542	225	46	43
90	36.5	90.5	294.196	136.001	234	47	44
91	36.5	91.5	267.027	154.256	224	46	43
98	37.5	74.5	295.775	109.358	319	39	66
99	37.5	75.5	356.525	67.0637	463	46	166
100	37.5	76.5	507.779	42.2458	313	51	191
101	37.5	77.5	660.617	38.6936	314	51	191
102	37.5	78.5	747.104	41.3995	203	48	195
103	37.5	79.5	807.956	35.4003	165	35	192
104	37.5	80.5	820.553	30.677	155	32	166
105	37.5	81.5	800.183	29.3403	174	30	121
106	37.5	82.5	776.383	29.8236	169	30	145
107	37.5	83.5	739.575	27.4545	177	33	170
108	37.5	84.5	647.985	31.8977	234	58	182
109	37.5	85.5	505.467	49.8269	233	58	182
110	37.5	86.5	359.315	78.717	230	58	182
111	37.5	87.5	320.598	97.7033	282	56	114
112	37.5	88.5	298.074	104.388	244	50	59
113	37.5	89.5	343.955	92.5815	264	54	83
114	37.5	90.5	332.449	98.1199	271	54	83
115	37.5	91.5	287.437	121.086	210	44	43
122	38.5	74.5	333.764	159.529	197	21	100
123	38.5	75.5	377.833	98.0244	263	22	217
124	38.5	76.5	678.532	49.8509	267	22	218
125	38.5	77.5	797.695	45.1529	193	31	161
126	38.5	78.5	808.077	41.782	136	20	96
127	38.5	79.5	811.073	34.5205	156	31	168
128	38.5	80.5	808.235	27.7149	162	32	183
129	38.5	81.5	804.769	24.9641	236	27	121
130	38.5	82.5	797.639	22.7393	173	29	121
131	38.5	83.5	782.755	19.6251	190	35	143
132	38.5	84.5	768.437	20.0857	190	35	143
133	38.5	85.5	759.07	20.1118	195	36	143
134	38.5	86.5	736.039	26.5668	230	58	184
135	38.5	87.5	619.957	41.5708	323	61	168
136	38.5	88.5	444.694	65.7069	323	61	168
137	38.5	89.5	369.871	75.1168	301	60	153
138	38.5	90.5	395.754	61.6753	277	54	107
139	38.5	91.5	384.47	54.4185	261	53	107
140	38.5	92.5	406.069	44.2873	245	52	107
146	39.5	74.5	395.698	219.899	476	41	261
147	39.5	75.5	621.939	120.498	491	42	295
148	39.5	76.5	774.53	75.1712	291	39	290
149	39.5	77.5	774.617	65.1535	138	17	79
150	39.5	78.5	806.291	50.1496	156	22	122
151	39.5	79.5	806.311	41.2216	151	22	119
152	39.5	80.5	796.238	32.2394	127	24	147
153	39.5	81.5	796.94	28.0418	299	37	252
154	39.5	82.5	807.403	24.7245	130	21	134
155	39.5	83.5	807.723	21.896	188	36	144
156	39.5	84.5	803.143	20.9245	187	36	144
157	39.5	85.5	800.233	21.1539	188	36	144
158	39.5	86.5	802.911	22.9084	187	36	144
159	39.5	87.5	819.759	24.4227	201	37	131
160	39.5	88.5	824.067	23.3705	227	40	144
161	39.5	89.5	772.178	23.8716	287	59	168
162	39.5	90.5	658.588	28.4965	308	61	168
163	39.5	91.5	608.169	27.3738	313	61	168
164	39.5	92.5	598.189	21.7056	291	58	167
170	40.5	74.5	360.382	264.969	435	38	164
171	40.5	75.5	412.06	227.84	476	41	261
172	40.5	76.5	483.038	167.669	291	42	257
173	40.5	77.5	512.949	154.729	294	35	292
174	40.5	78.5	592.927	132.607	229	31	284
175	40.5	79.5	716.801	80.8508	227	30	284
176	40.5	80.5	771.34	46.8402	131	25	147
177	40.5	81.5	783.64	42.512	297	37	255
178	40.5	82.5	817.035	36.468	128	21	134
179	40.5	83.5	830.976	32.1259	128	21	134
180	40.5	84.5	824.148	30.9556	246	30	249
181	40.5	85.5	821.076	30.5334	247	30	249
182	40.5	86.5	817.21	32.0465	247	30	249
183	40.5	87.5	809.626	32.937	241	29	237
184	40.5	88.5	803.572	28.7445	258	31	250
185	40.5	89.5	808.657	24.2584	214	38	131
186	40.5	90.5	835.051	19.2929	210	38	131
187	40.5	91.5	808.894	18.0063	214	38	131
188	40.5	92.5	758.545	21.4726	227	40	144
189	40.5	93.5	700.733	30.949	231	42	144
196	41.5	76.5	337.3	247.423	236	29	102
197	41.5	77.5	327.44	248.37	254	32	150
198	41.5	78.5	411.81	228.897	290	35	258
199	41.5	79.5	562.014	185.85	265	44	294
200	41.5	80.5	555.046	167.193	354	56	302
201	41.5	81.5	676.104	117.259	353	48	303
202	41.5	82.5	761.964	77.0648	213	29	284
203	41.5	83.5	791.386	58.8591	368	46	303
204	41.5	84.5	794.887	54.7193	256	27	250
205	41.5	85.5	794.002	55.3254	305	48	284
206	41.5	86.5	768.915	60.2522	273	35	287
207	41.5	87.5	681.683	73.6145	272	35	287
208	41.5	88.5	669.324	63.2754	273	35	287
209	41.5	89.5	713.342	42.4207	346	35	261
210	41.5	90.5	720.017	36.3967	249	29	255
211	41.5	91.5	758.939	30.2348	238	28	231
212	41.5	92.5	722.048	34.6069	366	53	276
213	41.5	93.5	707.695	37.8381	350	51	275
214	41.5	94.5	653.601	49.0631	366	54	276
215	41.5	95.5	537.656	77.8448	379	56	284
216	41.5	96.5	488.682	94.5185	329	51	228
224	42.5	80.5	371.189	371.189	846	68	271
225	42.5	81.5	386.349	363.791	881	68	310
226	42.5	82.5	417.609	290.313	344	48	298
227	42.5	83.5	403.767	253.24	392	50	304
228	42.5	84.5	416.413	225.838	623	51	298
229	42.5	85.5	414.904	226.574	623	51	298
230	42.5	86.5	531.209	179.281	621	51	295
231	42.5	87.5	541.02	164.206	383	35	283
232	42.5	88.5	750.723	76.5154	276	32	263
233	42.5	89.5	895.22	31.8243	322	31	236
234	42.5	90.5	842.455	32.4872	236	27	231
235	42.5	91.5	843.922	29.5534	319	46	248
236	42.5	92.5	892.359	26.0766	294	44	235
237	42.5	93.5	800.98	36.0664	380	54	277
238	42.5	94.5	644.683	61.7852	417	61	289
239	42.5	95.5	603.646	62.171	395	57	284
240	42.5	96.5	608.959	58.7224	385	56	281
248	43.5	80.5	585.687	346.665	611	64	309
249	43.5	81.5	580.76	330.79	609	65	309
250	43.5	82.5	581.67	239.856	626	64	309
251	43.5	83.5	453.973	274.909	835	69	320
252	43.5	84.5	365.178	318.004	606	51	294
253	43.5	85.5	364.606	310.015	700	65	310
254	43.5	86.5	433.029	268.347	424	61	302
255	43.5	87.5	544.8	230.535	1135	57	289
256	43.5	88.5	525.221	202.344	1139	57	289
257	43.5	89.5	546.619	163.941	370	39	272
258	43.5	90.5	580.272	118.699	283	37	267
259	43.5	91.5	640.557	80.8746	405	57	288
260	43.5	92.5	578.204	137.657	537	63	305
261	43.5	93.5	508.99	160.81	534	63	304
262	43.5	94.5	563.51	100.166	409	56	272
263	43.5	95.5	727.12	41.903	385	51	268
264	43.5	96.5	688.65	43.7755	320	43	235
272	44.5	80.5	467.098	408.357	598	64	245
273	44.5	81.5	515.902	372.877	489	62	149
274	44.5	82.5	601.836	228.409	566	60	304
275	44.5	83.5	574.46	220.674	567	61	304
276	44.5	84.5	690.106	170.062	458	66	312
277	44.5	85.5	768.173	144.349	664	58	298
278	44.5	86.5	777.005	148.762	350	44	259
279	44.5	87.5	754.857	169.085	332	46	260
280	44.5	88.5	708.498	171.846	581	50	292
281	44.5	89.5	693.892	150.517	542	47	264
282	44.5	90.5	670.753	107.003	591	49	265
283	44.5	91.5	639.607	87.1453	480	56	292
284	44.5	92.5	650.363	93.9239	528	60	305
285	44.5	93.5	693.517	76.8883	523	59	304
286	44.5	94.5	739.732	49.4451	374	46	265
287	44.5	95.5	715.661	44.9259	322	43	235
297	45.5	81.5	486.692	381.259	424	40	79
298	45.5	82.5	555.509	283.201	483	62	197
299	45.5	83.5	546.106	266.066	587	62	199
300	45.5	84.5	695.11	166.124	553	59	194
301	45.5	85.5	815.248	116.588	221	28	178
302	45.5	86.5	773.975	125.879	319	43	175
303	45.5	87.5	714.086	152.516	419	49	243
304	45.5	88.5	654.138	176.13	434	52	248
305	45.5	89.5	596.756	179.979	579	68	264
306	45.5	90.5	552.699	156.658	682	78	296
307	45.5	91.5	529.932	133.685	747	62	303
308	45.5	92.5	555.421	117.338	520	58	301
309	45.5	93.5	490.44	148.158	432	52	232
322	46.5	82.5	633.147	280.029	442	59	192
323	46.5	83.5	628.484	263.939	438	62	195
324	46.5	84.5	554.047	259.738	436	61	195
325	46.5	85.5	609.951	171.637	618	59	202
326	46.5	86.5	641.487	139.874	609	58	202
327	46.5	87.5	674.478	138.907	456	58	265
328	46.5	88.5	640.777	162.896	434	51	248
329	46.5	89.5	603.665	168.637	663	77	299
330	46.5	90.5	525.767	157.702	683	78	296
331	46.5	91.5	452.342	161.955	671	77	293
346	47.5	82.5	554.473	325.842	723	54	193
347	47.5	83.5	435.229	359.702	917	61	206
348	47.5	84.5	500.478	287.806	398	59	186
349	47.5	85.5	530.019	231.853	433	70	297
350	47.5	86.5	595.997	173.298	429	66	295
351	47.5	87.5	639.305	155.53	1065	76	297
352	47.5	88.5	581.005	164.992	561	72	303
353	47.5	89.5	477.615	158.912	687	81	301
354	47.5	90.5	398.78	183.707	620	80	297
373	48.5	85.5	631.044	204.759	547	56	261
374	48.5	86.5	529.593	264.49	711	71	299
375	48.5	87.5	425.408	263.267	966	75	302
376	48.5	88.5	395.77	211.027	1017	79	294
377	48.5	89.5	401.429	157.844	597	79	262
398	49.5	86.5	387.821	366.07	630	70	261
399	49.5	87.5	369.377	340.929	852	74	265

## Sheet: note
	sheet 01: the grid size is 0.1*0.1 degree
	sheet 05: the grid size is 0.5*0.5 degree
	sheet 10: the grid size is 1.0*1.0 degree
	Lat and Lon is the latitude and longitude of the grid center
	PET is the potential evapotranspiration
	AET is the actual evapotranspiration
